# Supplementary material for: Construction of lncRNA-related competing endogenous RNA network and identification of hub genes in recurrent implantation failure
Source: Reprod Biol Endocrinol. 2021 Jul 9;19:108. doi: 10.1186/s12958-021-00778-1 (PMC8268333; doi:10.1186/s12958-021-00778-1)
Supplement: Supplementary file 4 — Additional file 4: Table S2. Predicted lncRNA-miRNA and mRNA-miRNA pairs for WGCNA modules. WGCNA, weighted gene co‐expression network analysis. [file 12958_2021_778_MOESM4_ESM.xlsx]

## Sheet: Sheet1
H19 (interacts with) hsa-miR-130ac
H19 (interacts with) hsa-miR-301ab
H19 (interacts with) hsa-miR-301b
H19 (interacts with) hsa-miR-301b-3p
H19 (interacts with) hsa-miR-454
H19 (interacts with) hsa-miR-721
H19 (interacts with) hsa-miR-4295
H19 (interacts with) hsa-miR-3666
H19 (interacts with) hsa-miR-132
H19 (interacts with) hsa-miR-212
H19 (interacts with) hsa-miR-212-3p
H19 (interacts with) hsa-miR-138
H19 (interacts with) hsa-miR-138ab
H19 (interacts with) hsa-miR-140
H19 (interacts with) hsa-miR-140-5p
H19 (interacts with) hsa-miR-876-3p
H19 (interacts with) hsa-miR-1244
H19 (interacts with) hsa-miR-141
H19 (interacts with) hsa-miR-200a
H19 (interacts with) hsa-miR-148ab-3p
H19 (interacts with) hsa-miR-152
H19 (interacts with) hsa-miR-17
H19 (interacts with) hsa-miR-17-5p
H19 (interacts with) hsa-miR-20ab
H19 (interacts with) hsa-miR-20b-5p
H19 (interacts with) hsa-miR-93
H19 (interacts with) hsa-miR-106ab
H19 (interacts with) hsa-miR-427
H19 (interacts with) hsa-miR-518a-3p
H19 (interacts with) hsa-miR-519d
H19 (interacts with) hsa-miR-18ab
H19 (interacts with) hsa-miR-4735-3p
H19 (interacts with) hsa-miR-193
H19 (interacts with) hsa-miR-193b
H19 (interacts with) hsa-miR-193a-3p
H19 (interacts with) hsa-miR-194
H19 (interacts with) hsa-miR-196abc
H19 (interacts with) hsa-miR-19ab
H19 (interacts with) hsa-miR-1ab
H19 (interacts with) hsa-miR-206
H19 (interacts with) hsa-miR-613
H19 (interacts with) hsa-miR-216b
H19 (interacts with) hsa-miR-216b-5p
H19 (interacts with) hsa-miR-22
H19 (interacts with) hsa-miR-22-3p
H19 (interacts with) hsa-miR-24
H19 (interacts with) hsa-miR-24ab
H19 (interacts with) hsa-miR-24-3p
H19 (interacts with) hsa-miR-29abcd
H19 (interacts with) hsa-miR-103a
H19 (interacts with) hsa-miR-107
H19 (interacts with) hsa-miR-107ab
H19 (interacts with) hsa-miR-338
H19 (interacts with) hsa-miR-338-3p
PART1 (interacts with) hsa-miR-130ac
PART1 (interacts with) hsa-miR-301ab
PART1 (interacts with) hsa-miR-301b
PART1 (interacts with) hsa-miR-301b-3p
PART1 (interacts with) hsa-miR-454
PART1 (interacts with) hsa-miR-721
PART1 (interacts with) hsa-miR-4295
PART1 (interacts with) hsa-miR-3666
PART1 (interacts with) hsa-miR-133abc
PART1 (interacts with) hsa-miR-9
PART1 (interacts with) hsa-miR-9ab
PART1 (interacts with) hsa-miR-99ab
PART1 (interacts with) hsa-miR-100
PART1 (interacts with) hsa-miR-135ab
PART1 (interacts with) hsa-miR-135a-5p
PART1 (interacts with) hsa-miR-138
PART1 (interacts with) hsa-miR-138ab
PART1 (interacts with) hsa-miR-141
PART1 (interacts with) hsa-miR-200a
PART1 (interacts with) hsa-miR-142-3p
PART1 (interacts with) hsa-miR-143
PART1 (interacts with) hsa-miR-1721
PART1 (interacts with) hsa-miR-4770
PART1 (interacts with) hsa-miR-145
PART1 (interacts with) hsa-miR-148ab-3p
PART1 (interacts with) hsa-miR-152
PART1 (interacts with) hsa-miR-150
PART1 (interacts with) hsa-miR-5127
PART1 (interacts with) hsa-miR-155
PART1 (interacts with) hsa-miR-15abc
PART1 (interacts with) hsa-miR-16
PART1 (interacts with) hsa-miR-16abc
PART1 (interacts with) hsa-miR-195
PART1 (interacts with) hsa-miR-322
PART1 (interacts with) hsa-miR-424
PART1 (interacts with) hsa-miR-497
PART1 (interacts with) hsa-miR-1907
PART1 (interacts with) hsa-miR-187
PART1 (interacts with) hsa-miR-18ab
PART1 (interacts with) hsa-miR-4735-3p
PART1 (interacts with) hsa-miR-194
PART1 (interacts with) hsa-miR-196abc
PART1 (interacts with) hsa-miR-199ab-5p
PART1 (interacts with) hsa-miR-1ab
PART1 (interacts with) hsa-miR-206
PART1 (interacts with) hsa-miR-613
PART1 (interacts with) hsa-miR-200bc
PART1 (interacts with) hsa-miR-429
PART1 (interacts with) hsa-miR-548a
PART1 (interacts with) hsa-miR-203
PART1 (interacts with) hsa-miR-204
PART1 (interacts with) hsa-miR-204b
PART1 (interacts with) hsa-miR-211
PART1 (interacts with) hsa-miR-205
PART1 (interacts with) hsa-miR-205ab
PART1 (interacts with) hsa-miR-21
PART1 (interacts with) hsa-miR-590-5p
PART1 (interacts with) hsa-miR-214
PART1 (interacts with) hsa-miR-761
PART1 (interacts with) hsa-miR-3619-5p
PART1 (interacts with) hsa-miR-219-5p
PART1 (interacts with) hsa-miR-508
PART1 (interacts with) hsa-miR-508-3p
PART1 (interacts with) hsa-miR-4782-3p
PART1 (interacts with) hsa-miR-22
PART1 (interacts with) hsa-miR-22-3p
PART1 (interacts with) hsa-miR-122
PART1 (interacts with) hsa-miR-122a
PART1 (interacts with) hsa-miR-1352
PART1 (interacts with) hsa-miR-24
PART1 (interacts with) hsa-miR-24ab
PART1 (interacts with) hsa-miR-24-3p
PART1 (interacts with) hsa-miR-25
PART1 (interacts with) hsa-miR-32
PART1 (interacts with) hsa-miR-92abc
PART1 (interacts with) hsa-miR-363
PART1 (interacts with) hsa-miR-363-3p
PART1 (interacts with) hsa-miR-367
PART1 (interacts with) hsa-miR-26ab
PART1 (interacts with) hsa-miR-1297
PART1 (interacts with) hsa-miR-4465
PART1 (interacts with) hsa-miR-27abc
PART1 (interacts with) hsa-miR-27a-3p
PART1 (interacts with) hsa-miR-30abcdef
PART1 (interacts with) hsa-miR-30abe-5p
PART1 (interacts with) hsa-miR-384-5p
PART1 (interacts with) hsa-miR-31
PART1 (interacts with) hsa-miR-34ac
PART1 (interacts with) hsa-miR-34bc-5p
PART1 (interacts with) hsa-miR-449abc
PART1 (interacts with) hsa-miR-449c-5p
PART1 (interacts with) hsa-miR-125a-5p
PART1 (interacts with) hsa-miR-125b-5p
PART1 (interacts with) hsa-miR-351
PART1 (interacts with) hsa-miR-670
PART1 (interacts with) hsa-miR-4319
PART1 (interacts with) hsa-miR-10abc
PART1 (interacts with) hsa-miR-10a-5p
PART1 (interacts with) hsa-miR-128
PART1 (interacts with) hsa-miR-128ab
PART1 (interacts with) hsa-miR-129-5p
PART1 (interacts with) hsa-miR-129ab-5p
PART1 (interacts with) hsa-miR-490-3p
SNHG11 (interacts with) hsa-miR-132
SNHG11 (interacts with) hsa-miR-212
SNHG11 (interacts with) hsa-miR-212-3p
SNHG11 (interacts with) hsa-miR-7
SNHG11 (interacts with) hsa-miR-7ab
SNHG11 (interacts with) hsa-miR-93
SNHG11 (interacts with) hsa-miR-93a
SNHG11 (interacts with) hsa-miR-105
SNHG11 (interacts with) hsa-miR-106a
SNHG11 (interacts with) hsa-miR-291a-3p
SNHG11 (interacts with) hsa-miR-294
SNHG11 (interacts with) hsa-miR-295
SNHG11 (interacts with) hsa-miR-302abcde
SNHG11 (interacts with) hsa-miR-372
SNHG11 (interacts with) hsa-miR-373
SNHG11 (interacts with) hsa-miR-428
SNHG11 (interacts with) hsa-miR-519a
SNHG11 (interacts with) hsa-miR-520be
SNHG11 (interacts with) hsa-miR-520acd-3p
SNHG11 (interacts with) hsa-miR-1378
SNHG11 (interacts with) hsa-miR-1420ac
SNHG11 (interacts with) hsa-miR-138
SNHG11 (interacts with) hsa-miR-138ab
SNHG11 (interacts with) hsa-miR-139-5p
SNHG11 (interacts with) hsa-miR-141
SNHG11 (interacts with) hsa-miR-200a
SNHG11 (interacts with) hsa-miR-148ab-3p
SNHG11 (interacts with) hsa-miR-152
SNHG11 (interacts with) hsa-miR-155
SNHG11 (interacts with) hsa-miR-17
SNHG11 (interacts with) hsa-miR-17-5p
SNHG11 (interacts with) hsa-miR-20ab
SNHG11 (interacts with) hsa-miR-20b-5p
SNHG11 (interacts with) hsa-miR-106ab
SNHG11 (interacts with) hsa-miR-427
SNHG11 (interacts with) hsa-miR-518a-3p
SNHG11 (interacts with) hsa-miR-519d
SNHG11 (interacts with) hsa-miR-183
SNHG11 (interacts with) hsa-miR-184
SNHG11 (interacts with) hsa-miR-199ab-5p
SNHG11 (interacts with) hsa-miR-214
SNHG11 (interacts with) hsa-miR-761
SNHG11 (interacts with) hsa-miR-3619-5p
SNHG11 (interacts with) hsa-miR-218
SNHG11 (interacts with) hsa-miR-218a
SNHG11 (interacts with) hsa-miR-22
SNHG11 (interacts with) hsa-miR-22-3p
SNHG11 (interacts with) hsa-miR-122
SNHG11 (interacts with) hsa-miR-122a
SNHG11 (interacts with) hsa-miR-1352
SNHG11 (interacts with) hsa-miR-24
SNHG11 (interacts with) hsa-miR-24ab
SNHG11 (interacts with) hsa-miR-24-3p
SNHG11 (interacts with) hsa-miR-29abcd
SNHG11 (interacts with) hsa-miR-30abcdef
SNHG11 (interacts with) hsa-miR-30abe-5p
SNHG11 (interacts with) hsa-miR-384-5p
SNHG11 (interacts with) hsa-miR-31
SNHG11 (interacts with) hsa-miR-103a
SNHG11 (interacts with) hsa-miR-107
SNHG11 (interacts with) hsa-miR-107ab
SNHG11 (interacts with) hsa-miR-34ac
SNHG11 (interacts with) hsa-miR-34bc-5p
SNHG11 (interacts with) hsa-miR-449abc
SNHG11 (interacts with) hsa-miR-449c-5p
SNHG11 (interacts with) hsa-miR-128
SNHG11 (interacts with) hsa-miR-128ab
LINC00173 (interacts with) hsa-miR-130ac
LINC00173 (interacts with) hsa-miR-301ab
LINC00173 (interacts with) hsa-miR-301b
LINC00173 (interacts with) hsa-miR-301b-3p
LINC00173 (interacts with) hsa-miR-454
LINC00173 (interacts with) hsa-miR-721
LINC00173 (interacts with) hsa-miR-4295
LINC00173 (interacts with) hsa-miR-3666
LINC00173 (interacts with) hsa-miR-132
LINC00173 (interacts with) hsa-miR-212
LINC00173 (interacts with) hsa-miR-212-3p
LINC00173 (interacts with) hsa-miR-7
LINC00173 (interacts with) hsa-miR-7ab
LINC00173 (interacts with) hsa-miR-96
LINC00173 (interacts with) hsa-miR-507
LINC00173 (interacts with) hsa-miR-1271
LINC00173 (interacts with) hsa-miR-143
LINC00173 (interacts with) hsa-miR-1721
LINC00173 (interacts with) hsa-miR-4770
LINC00173 (interacts with) hsa-miR-17
LINC00173 (interacts with) hsa-miR-17-5p
LINC00173 (interacts with) hsa-miR-20ab
LINC00173 (interacts with) hsa-miR-20b-5p
LINC00173 (interacts with) hsa-miR-93
LINC00173 (interacts with) hsa-miR-106ab
LINC00173 (interacts with) hsa-miR-427
LINC00173 (interacts with) hsa-miR-518a-3p
LINC00173 (interacts with) hsa-miR-519d
LINC00173 (interacts with) hsa-miR-181abcd
LINC00173 (interacts with) hsa-miR-4262
LINC00173 (interacts with) hsa-miR-182
LINC00173 (interacts with) hsa-miR-183
LINC00173 (interacts with) hsa-miR-19ab
LINC00173 (interacts with) hsa-miR-218
LINC00173 (interacts with) hsa-miR-218a
LINC00173 (interacts with) hsa-miR-221
LINC00173 (interacts with) hsa-miR-222
LINC00173 (interacts with) hsa-miR-222ab
LINC00173 (interacts with) hsa-miR-1928
LINC00173 (interacts with) hsa-miR-223
LINC00173 (interacts with) hsa-miR-23abc
LINC00173 (interacts with) hsa-miR-23b-3p
LINC00173 (interacts with) hsa-miR-103a
LINC00173 (interacts with) hsa-miR-107
LINC00173 (interacts with) hsa-miR-107ab
LINC00173 (interacts with) hsa-miR-124
LINC00173 (interacts with) hsa-miR-124ab
LINC00173 (interacts with) hsa-miR-506
LINC00173 (interacts with) hsa-miR-338
LINC00173 (interacts with) hsa-miR-338-3p
LINC00173 (interacts with) hsa-miR-375
LINC00173 (interacts with) hsa-miR-125a-5p
LINC00173 (interacts with) hsa-miR-125b-5p
LINC00173 (interacts with) hsa-miR-351
LINC00173 (interacts with) hsa-miR-670
LINC00173 (interacts with) hsa-miR-4319
LINC00173 (interacts with) hsa-miR-455-5p
LINC00173 (interacts with) hsa-miR-128
LINC00173 (interacts with) hsa-miR-128ab
LINC00173 (interacts with) hsa-miR-490-3p
MIR17HG (interacts with) hsa-miR-203
MIR17HG (interacts with) hsa-miR-23abc
MIR17HG (interacts with) hsa-miR-23b-3p
MIR17HG (interacts with) hsa-miR-425
MIR17HG (interacts with) hsa-miR-425-5p
MIR17HG (interacts with) hsa-miR-489
MIR17HG (interacts with) hsa-miR-455-5p
C1orf229 (interacts with) hsa-miR-133abc
C1orf229 (interacts with) hsa-miR-139-5p
C1orf229 (interacts with) hsa-miR-140
C1orf229 (interacts with) hsa-miR-140-5p
C1orf229 (interacts with) hsa-miR-876-3p
C1orf229 (interacts with) hsa-miR-1244
C1orf229 (interacts with) hsa-miR-141
C1orf229 (interacts with) hsa-miR-200a
C1orf229 (interacts with) hsa-miR-184
C1orf229 (interacts with) hsa-miR-1ab
C1orf229 (interacts with) hsa-miR-206
C1orf229 (interacts with) hsa-miR-613
C1orf229 (interacts with) hsa-miR-205
C1orf229 (interacts with) hsa-miR-205ab
C1orf229 (interacts with) hsa-miR-24
C1orf229 (interacts with) hsa-miR-24ab
C1orf229 (interacts with) hsa-miR-24-3p
C1orf229 (interacts with) hsa-miR-27abc
C1orf229 (interacts with) hsa-miR-27a-3p
C1orf229 (interacts with) hsa-miR-128
C1orf229 (interacts with) hsa-miR-128ab
C1orf229 (interacts with) hsa-miR-129-5p
C1orf229 (interacts with) hsa-miR-129ab-5p
SCARNA9 (interacts with) hsa-miR-210
SCARNA9 (interacts with) hsa-miR-216a
hsa-miR-20b-5p (interacts with) KIAA0513
hsa-miR-20b-5p (interacts with) ABCA1
hsa-miR-20b-5p (interacts with) CFL2
hsa-miR-20b-5p (interacts with) NR2C2
hsa-miR-20b-5p (interacts with) ABHD2
hsa-miR-20b-5p (interacts with) CHD9
hsa-miR-20b-5p (interacts with) FJX1
hsa-miR-20b-5p (interacts with) PXK
hsa-miR-20b-5p (interacts with) DUSP2
hsa-miR-20b-5p (interacts with) WDR37
hsa-miR-20b-5p (interacts with) RAB11FIP1
hsa-miR-20b-5p (interacts with) CRIM1
hsa-miR-20b-5p (interacts with) ZFYVE9
hsa-miR-20b-5p (interacts with) MKNK2
hsa-miR-20b-5p (interacts with) ANKIB1
hsa-miR-20b-5p (interacts with) OCRL
hsa-miR-20b-5p (interacts with) HMBOX1
hsa-miR-20b-5p (interacts with) PGM2L1
hsa-miR-20b-5p (interacts with) MORF4L1
hsa-miR-20b-5p (interacts with) TNFAIP1
hsa-miR-20b-5p (interacts with) CDKN1A
hsa-miR-20b-5p (interacts with) FAM210A
hsa-miR-20b-5p (interacts with) PITPNA
hsa-miR-20b-5p (interacts with) EGLN3
hsa-miR-20b-5p (interacts with) CERCAM
hsa-miR-20b-5p (interacts with) LYSMD3
hsa-miR-20b-5p (interacts with) TMEM127
hsa-miR-20b-5p (interacts with) CAPRIN2
hsa-miR-20b-5p (interacts with) RAPGEF4
hsa-miR-20b-5p (interacts with) DNAJB9
hsa-miR-20b-5p (interacts with) NETO2
hsa-miR-20b-5p (interacts with) FAM117B
hsa-miR-20b-5p (interacts with) FOXJ2
hsa-miR-20b-5p (interacts with) C14orf28
hsa-miR-20b-5p (interacts with) GID4
hsa-miR-20b-5p (interacts with) RBBP7
hsa-miR-20b-5p (interacts with) NIN
hsa-miR-20b-5p (interacts with) ENPP5
hsa-miR-20b-5p (interacts with) RAB22A
hsa-miR-20b-5p (interacts with) ARHGAP12
hsa-miR-20b-5p (interacts with) KATNAL1
hsa-miR-20b-5p (interacts with) PPP6C
hsa-miR-20b-5p (interacts with) ZNFX1
hsa-miR-20b-5p (interacts with) CEP170
hsa-miR-20b-5p (interacts with) PARD6B
hsa-miR-20b-5p (interacts with) ZBTB4
hsa-miR-20b-5p (interacts with) TMBIM6
hsa-miR-20b-5p (interacts with) NABP1
hsa-miR-20b-5p (interacts with) AKTIP
hsa-miR-20b-5p (interacts with) ZNF532
hsa-miR-20b-5p (interacts with) TMEM167A
hsa-miR-20b-5p (interacts with) ATL3
hsa-miR-20b-5p (interacts with) PHF6
hsa-miR-20b-5p (interacts with) BMPR2
hsa-miR-20b-5p (interacts with) PHTF2
hsa-miR-20b-5p (interacts with) GIGYF1
hsa-miR-20b-5p (interacts with) DENND5B
hsa-miR-20b-5p (interacts with) SPOPL
hsa-miR-20b-5p (interacts with) CNOT7
hsa-miR-20b-5p (interacts with) SLC22A23
hsa-miR-20b-5p (interacts with) LASP1
hsa-miR-20b-5p (interacts with) EIF4H
hsa-miR-20b-5p (interacts with) NAGK
hsa-miR-20b-5p (interacts with) ANKRD50
hsa-miR-20b-5p (interacts with) CEP97
hsa-miR-20b-5p (interacts with) LIMK1
hsa-miR-20b-5p (interacts with) NKIRAS1
hsa-miR-20b-5p (interacts with) NFAT5
hsa-miR-20b-5p (interacts with) ARAP2
hsa-miR-20b-5p (interacts with) SMOC1
hsa-miR-20b-5p (interacts with) LPGAT1
hsa-miR-20b-5p (interacts with) CRY2
hsa-miR-20b-5p (interacts with) UBE2Q2
hsa-miR-20b-5p (interacts with) ZNF800
hsa-miR-20b-5p (interacts with) SUCO
hsa-miR-20b-5p (interacts with) E2F5
hsa-miR-20b-5p (interacts with) BAMBI
hsa-miR-20b-5p (interacts with) ORMDL3
hsa-miR-20b-5p (interacts with) CEP57
hsa-miR-20b-5p (interacts with) NCOA3
hsa-miR-20b-5p (interacts with) PTGFRN
hsa-miR-20b-5p (interacts with) FAM46C
hsa-miR-20b-5p (interacts with) MAPRE3
hsa-miR-20b-5p (interacts with) PPP6R3
hsa-miR-20b-5p (interacts with) TP53INP1
hsa-miR-20b-5p (interacts with) CCL1
hsa-miR-20b-5p (interacts with) TRIM37
hsa-miR-20b-5p (interacts with) SAMD12
hsa-miR-20b-5p (interacts with) DDHD1
hsa-miR-20b-5p (interacts with) ANKRD33B
hsa-miR-20b-5p (interacts with) F3
hsa-miR-20b-5p (interacts with) GNB5
hsa-miR-20b-5p (interacts with) RAB5B
hsa-miR-20b-5p (interacts with) VPS26A
hsa-miR-20b-5p (interacts with) SIK1
hsa-miR-20b-5p (interacts with) ANKRD12
hsa-miR-20b-5p (interacts with) KIF23
hsa-miR-20b-5p (interacts with) BNIP2
hsa-miR-20b-5p (interacts with) RHOC
hsa-miR-20b-5p (interacts with) TWF1
hsa-miR-20b-5p (interacts with) WAC
hsa-miR-20b-5p (interacts with) REEP3
hsa-miR-20b-5p (interacts with) NUP35
hsa-miR-20b-5p (interacts with) HMGB3
hsa-miR-20b-5p (interacts with) DPYSL2
hsa-miR-20b-5p (interacts with) NRIP3
hsa-miR-20b-5p (interacts with) KIAA1147
hsa-miR-20b-5p (interacts with) ITCH
hsa-miR-20b-5p (interacts with) FEM1C
hsa-miR-20b-5p (interacts with) STX6
hsa-miR-20b-5p (interacts with) ACSL4
hsa-miR-20b-5p (interacts with) SGTB
hsa-miR-20b-5p (interacts with) UNK
hsa-miR-20b-5p (interacts with) PTPN4
hsa-miR-20b-5p (interacts with) KPNA2
hsa-miR-20b-5p (interacts with) HAUS8
hsa-miR-20b-5p (interacts with) FYCO1
hsa-miR-20b-5p (interacts with) MCL1
hsa-miR-20b-5p (interacts with) CHAF1A
hsa-miR-20b-5p (interacts with) REST
hsa-miR-20b-5p (interacts with) GAB1
hsa-miR-20b-5p (interacts with) ZBTB9
hsa-miR-20b-5p (interacts with) PLXNA1
hsa-miR-20b-5p (interacts with) ANKRD13C
hsa-miR-20b-5p (interacts with) HSPA8
hsa-miR-20b-5p (interacts with) FBXL5
hsa-miR-20b-5p (interacts with) FBXO21
hsa-miR-20b-5p (interacts with) BTG3
hsa-miR-20b-5p (interacts with) SQSTM1
hsa-miR-20b-5p (interacts with) ZBTB7A
hsa-miR-20b-5p (interacts with) RABEP1
hsa-miR-20b-5p (interacts with) NACC2
hsa-miR-20b-5p (interacts with) EIF5A2
hsa-miR-20b-5p (interacts with) USP32
hsa-miR-20b-5p (interacts with) ELK4
hsa-miR-20b-5p (interacts with) PANK3
hsa-miR-20b-5p (interacts with) TOPORS
hsa-miR-20b-5p (interacts with) RPA2
hsa-miR-20b-5p (interacts with) RGMB
hsa-miR-20b-5p (interacts with) HBP1
hsa-miR-20b-5p (interacts with) ULK1
hsa-miR-20b-5p (interacts with) SOX4
hsa-miR-20b-5p (interacts with) E2F2
hsa-miR-20b-5p (interacts with) FOXQ1
hsa-miR-20b-5p (interacts with) EEA1
hsa-miR-20b-5p (interacts with) SACS
hsa-miR-20b-5p (interacts with) OSTM1
hsa-miR-20b-5p (interacts with) PPP3R1
hsa-miR-20b-5p (interacts with) KLHL20
hsa-miR-20b-5p (interacts with) JAK1
hsa-miR-20b-5p (interacts with) ZNF280B
hsa-miR-20b-5p (interacts with) STAT3
hsa-miR-20b-5p (interacts with) DYNC1LI2
hsa-miR-20b-5p (interacts with) RRAGD
hsa-miR-20b-5p (interacts with) SNTB2
hsa-miR-20b-5p (interacts with) SEPT2
hsa-miR-20b-5p (interacts with) TNKS2
hsa-miR-20b-5p (interacts with) TADA2B
hsa-miR-20b-5p (interacts with) ZBTB18
hsa-miR-20b-5p (interacts with) CAPN15
hsa-miR-20b-5p (interacts with) PLS1
hsa-miR-20b-5p (interacts with) NHLRC3
hsa-miR-20b-5p (interacts with) PPP1R15B
hsa-miR-20b-5p (interacts with) NRBP1
hsa-miR-20b-5p (interacts with) MAP3K3
hsa-miR-20b-5p (interacts with) VPS13C
hsa-miR-20b-5p (interacts with) PAFAH1B1
hsa-miR-20b-5p (interacts with) ATAD2
hsa-miR-20b-5p (interacts with) CYBRD1
hsa-miR-20b-5p (interacts with) E2F1
hsa-miR-20b-5p (interacts with) U2SURP
hsa-miR-20b-5p (interacts with) ZC3H12C
hsa-miR-20b-5p (interacts with) ANKH
hsa-miR-20b-5p (interacts with) FRS2
hsa-miR-20b-5p (interacts with) ARHGAP1
hsa-miR-20b-5p (interacts with) MASTL
hsa-miR-20b-5p (interacts with) EZH1
hsa-miR-20b-5p (interacts with) GOLGA1
hsa-miR-20b-5p (interacts with) MTF1
hsa-miR-20b-5p (interacts with) FCHO2
hsa-miR-20b-5p (interacts with) HAS2
hsa-miR-20b-5p (interacts with) USP3
hsa-miR-20b-5p (interacts with) CENPQ
hsa-miR-20b-5p (interacts with) YOD1
hsa-miR-20b-5p (interacts with) MIDN
hsa-miR-20b-5p (interacts with) PFKP
hsa-miR-20b-5p (interacts with) ATG16L1
hsa-miR-20b-5p (interacts with) SLK
hsa-miR-20b-5p (interacts with) RUNDC1
hsa-miR-20b-5p (interacts with) SHOC2
hsa-miR-20b-5p (interacts with) GBF1
hsa-miR-20b-5p (interacts with) POLR3G
hsa-miR-20b-5p (interacts with) RORA
hsa-miR-20b-5p (interacts with) PPP1R3B
hsa-miR-20b-5p (interacts with) CLOCK
hsa-miR-20b-5p (interacts with) LDLR
hsa-miR-20b-5p (interacts with) UBXN2A
hsa-miR-20b-5p (interacts with) RAP2C
hsa-miR-20b-5p (interacts with) FOXJ3
hsa-miR-20b-5p (interacts with) RRM2
hsa-miR-20b-5p (interacts with) FRMD6
hsa-miR-20b-5p (interacts with) PIP4K2A
hsa-miR-20b-5p (interacts with) ZFYVE26
hsa-miR-20b-5p (interacts with) BRMS1L
hsa-miR-20b-5p (interacts with) TXLNA
hsa-miR-20b-5p (interacts with) KMT2B
hsa-miR-20b-5p (interacts with) KLHL28
hsa-miR-20b-5p (interacts with) EFCAB14
hsa-miR-20b-5p (interacts with) RPS6KA5
hsa-miR-20b-5p (interacts with) TSG101
hsa-miR-20b-5p (interacts with) FAM102A
hsa-miR-20b-5p (interacts with) RAB10
hsa-miR-20b-5p (interacts with) HIF1A
hsa-miR-20b-5p (interacts with) TMEM123
hsa-miR-20b-5p (interacts with) TXNIP
hsa-miR-20b-5p (interacts with) CADM2
hsa-miR-20b-5p (interacts with) KIAA0922
hsa-miR-20b-5p (interacts with) KLF3
hsa-miR-20b-5p (interacts with) SEMA4B
hsa-miR-20b-5p (interacts with) RLIM
hsa-miR-20b-5p (interacts with) PIP4K2C
hsa-miR-20b-5p (interacts with) SMAD5
hsa-miR-20b-5p (interacts with) GNS
hsa-miR-20b-5p (interacts with) TNFRSF21
hsa-miR-20b-5p (interacts with) RB1
hsa-miR-20b-5p (interacts with) MAPK1
hsa-miR-20b-5p (interacts with) ZNF202
hsa-miR-20b-5p (interacts with) FBXO31
hsa-miR-20b-5p (interacts with) CCSER2
hsa-miR-20b-5p (interacts with) SLC16A9
hsa-miR-20b-5p (interacts with) NPAT
hsa-miR-20b-5p (interacts with) FBXO48
hsa-miR-20b-5p (interacts with) CRK
hsa-miR-20b-5p (interacts with) SESN3
hsa-miR-20b-5p (interacts with) DDX5
hsa-miR-20b-5p (interacts with) LIMA1
hsa-miR-20b-5p (interacts with) POLQ
hsa-miR-20b-5p (interacts with) SCAMP5
hsa-miR-20b-5p (interacts with) ATG14
hsa-miR-20b-5p (interacts with) OXR1
hsa-miR-20b-5p (interacts with) TANC1
hsa-miR-20b-5p (interacts with) DNAJC27
hsa-miR-20b-5p (interacts with) CCDC71L
hsa-miR-20b-5p (interacts with) PRR14L
hsa-miR-20b-5p (interacts with) ARID4B
hsa-miR-20b-5p (interacts with) PLEKHO2
hsa-miR-20b-5p (interacts with) CCND1
hsa-miR-20b-5p (interacts with) MCC
hsa-miR-20b-5p (interacts with) MINK1
hsa-miR-20b-5p (interacts with) CMPK1
hsa-miR-20b-5p (interacts with) SALL3
hsa-miR-20b-5p (interacts with) CNOT6L
hsa-miR-20b-5p (interacts with) RUFY2
hsa-miR-20b-5p (interacts with) ARHGAP35
hsa-miR-20b-5p (interacts with) SPRED1
hsa-miR-20b-5p (interacts with) BICD2
hsa-miR-20b-5p (interacts with) FAM126B
hsa-miR-20b-5p (interacts with) FNBP1L
hsa-miR-20b-5p (interacts with) PTPDC1
hsa-miR-20b-5p (interacts with) TMEM245
hsa-miR-20b-5p (interacts with) CREB1
hsa-miR-20b-5p (interacts with) TMEM64
hsa-miR-20b-5p (interacts with) TET3
hsa-miR-20b-5p (interacts with) SCAMP2
hsa-miR-20b-5p (interacts with) UXS1
hsa-miR-20b-5p (interacts with) EPHA4
hsa-miR-20b-5p (interacts with) FAM129A
hsa-miR-20b-5p (interacts with) CHIC1
hsa-miR-20b-5p (interacts with) SEMA7A
hsa-miR-20b-5p (interacts with) USP28
hsa-miR-20b-5p (interacts with) MTMR3
hsa-miR-20b-5p (interacts with) ELAVL2
hsa-miR-20b-5p (interacts with) AGO1
hsa-miR-20b-5p (interacts with) LAPTM4A
hsa-miR-20b-5p (interacts with) TGFBR2
hsa-miR-20b-5p (interacts with) C7orf43
hsa-miR-20b-5p (interacts with) CIT
hsa-miR-20b-5p (interacts with) SSX2IP
hsa-miR-20b-5p (interacts with) CLIP4
hsa-miR-20b-5p (interacts with) TRIP10
hsa-miR-20b-5p (interacts with) RBM20
hsa-miR-20b-5p (interacts with) SLAIN2
hsa-miR-20b-5p (interacts with) BTBD7
hsa-miR-20b-5p (interacts with) BBX
hsa-miR-20b-5p (interacts with) KLF10
hsa-miR-20b-5p (interacts with) STK17B
hsa-miR-20b-5p (interacts with) RUNX3
hsa-miR-20b-5p (interacts with) PKNOX1
hsa-miR-20b-5p (interacts with) ANKRD52
hsa-miR-20b-5p (interacts with) MAP3K2
hsa-miR-24-3p (interacts with) H2AFX
hsa-miR-24-3p (interacts with) DYRK2
hsa-miR-24-3p (interacts with) CNNM3
hsa-miR-24-3p (interacts with) TSC22D2
hsa-miR-24-3p (interacts with) POGZ
hsa-miR-24-3p (interacts with) CD34
hsa-miR-24-3p (interacts with) IFNG
hsa-miR-24-3p (interacts with) C1orf106
hsa-miR-24-3p (interacts with) C15orf39
hsa-miR-24-3p (interacts with) ADPGK
hsa-miR-24-3p (interacts with) MT1E
hsa-miR-24-3p (interacts with) EMP2
hsa-miR-24-3p (interacts with) STRADB
hsa-miR-24-3p (interacts with) DND1
hsa-miR-24-3p (interacts with) DNAJB12
hsa-miR-24-3p (interacts with) ZNF217
hsa-miR-24-3p (interacts with) YRDC
hsa-miR-24-3p (interacts with) GBA2
hsa-miR-24-3p (interacts with) CMTM4
hsa-miR-24-3p (interacts with) RNF11
hsa-miR-24-3p (interacts with) INSIG1
hsa-miR-24-3p (interacts with) PDXK
hsa-miR-24-3p (interacts with) SCML1
hsa-miR-24-3p (interacts with) AMOTL2
hsa-miR-24-3p (interacts with) MAPK14
hsa-miR-24-3p (interacts with) MATR3
hsa-miR-24-3p (interacts with) POLR3D
hsa-miR-24-3p (interacts with) TRPM6
hsa-miR-24-3p (interacts with) BCL2L11
hsa-miR-24-3p (interacts with) BCL7A
hsa-miR-24-3p (interacts with) CCDC58
hsa-miR-24-3p (interacts with) MEN1
hsa-miR-24-3p (interacts with) VCPIP1
hsa-miR-24-3p (interacts with) HIC2
hsa-miR-24-3p (interacts with) TMEM173
hsa-miR-24-3p (interacts with) YOD1
hsa-miR-24-3p (interacts with) ZXDA
hsa-miR-24-3p (interacts with) PTPN9
hsa-miR-24-3p (interacts with) PTPRF
hsa-miR-24-3p (interacts with) AP5M1
hsa-miR-24-3p (interacts with) PAK4
hsa-miR-24-3p (interacts with) MAGI1
hsa-miR-24-3p (interacts with) HKR1
hsa-miR-24-3p (interacts with) RNF2
hsa-miR-24-3p (interacts with) ZXDB
hsa-miR-24-3p (interacts with) FSCN1
hsa-miR-24-3p (interacts with) FURIN
hsa-miR-24-3p (interacts with) SPIN4
hsa-miR-24-3p (interacts with) MXI1
hsa-miR-24-3p (interacts with) RAP2C
hsa-miR-24-3p (interacts with) DVL3
hsa-miR-24-3p (interacts with) INMT
hsa-miR-24-3p (interacts with) TAOK1
hsa-miR-24-3p (interacts with) TMEM209
hsa-miR-24-3p (interacts with) FGFR3
hsa-miR-24-3p (interacts with) MIDN
hsa-miR-24-3p (interacts with) TOP1
hsa-miR-24-3p (interacts with) SESN1
hsa-miR-24-3p (interacts with) KLHDC3
hsa-miR-24-3p (interacts with) PLIN3
hsa-miR-24-3p (interacts with) ACVR1B
hsa-miR-24-3p (interacts with) KCNK2
hsa-miR-24-3p (interacts with) MAP3K9
hsa-miR-24-3p (interacts with) PER2
hsa-miR-24-3p (interacts with) ADD1
hsa-miR-24-3p (interacts with) VGLL3
hsa-miR-24-3p (interacts with) NCOA5
hsa-miR-24-3p (interacts with) MBD6
hsa-miR-24-3p (interacts with) DDN
hsa-miR-24-3p (interacts with) C17orf49
hsa-miR-24-3p (interacts with) SCML2
hsa-miR-24-3p (interacts with) CRIPT
hsa-miR-24-3p (interacts with) LIMD1
hsa-miR-24-3p (interacts with) MARCKSL1
hsa-miR-24-3p (interacts with) MLEC
hsa-miR-24-3p (interacts with) TOR2A
hsa-miR-24-3p (interacts with) PIM2
hsa-miR-24-3p (interacts with) UBE2K
hsa-miR-24-3p (interacts with) SSR1
hsa-miR-24-3p (interacts with) ABHD2
hsa-miR-24-3p (interacts with) NDST1
hsa-miR-24-3p (interacts with) PTGFRN
hsa-miR-24-3p (interacts with) AVL9
hsa-miR-24-3p (interacts with) FBLIM1
hsa-miR-363-3p (interacts with) MYO1B
hsa-miR-363-3p (interacts with) GOLGA8J
hsa-miR-363-3p (interacts with) ZDHHC5
hsa-miR-363-3p (interacts with) PDPN
hsa-miR-363-3p (interacts with) ZFC3H1
hsa-miR-363-3p (interacts with) GALNT7
hsa-miR-363-3p (interacts with) BAZ2B
hsa-miR-363-3p (interacts with) TBC1D8
hsa-miR-363-3p (interacts with) MFF
hsa-miR-363-3p (interacts with) ARID1B
hsa-miR-363-3p (interacts with) MOAP1
hsa-miR-363-3p (interacts with) SLC25A32
hsa-miR-363-3p (interacts with) ERGIC2
hsa-miR-363-3p (interacts with) KIAA1109
hsa-miR-363-3p (interacts with) MED19
hsa-miR-363-3p (interacts with) CPEB3
hsa-miR-363-3p (interacts with) MYLIP
hsa-miR-363-3p (interacts with) ANP32E
hsa-miR-363-3p (interacts with) MAP1B
hsa-miR-363-3p (interacts with) PAX9
hsa-miR-363-3p (interacts with) EXOC5
hsa-miR-363-3p (interacts with) SLX4
hsa-miR-363-3p (interacts with) EDEM1
hsa-miR-363-3p (interacts with) ZFYVE21
hsa-miR-363-3p (interacts with) GOLGA8A
hsa-miR-363-3p (interacts with) C11orf24
hsa-miR-363-3p (interacts with) TOB1
hsa-miR-363-3p (interacts with) FOXN2
hsa-miR-363-3p (interacts with) CCSER2
hsa-miR-363-3p (interacts with) ITPR1
hsa-miR-363-3p (interacts with) SESN3
hsa-miR-363-3p (interacts with) SOX11
hsa-miR-363-3p (interacts with) REV3L
hsa-miR-363-3p (interacts with) KLHDC10
hsa-miR-363-3p (interacts with) GOLGA8B
hsa-miR-363-3p (interacts with) VMA21
hsa-miR-363-3p (interacts with) DDX3X
hsa-miR-363-3p (interacts with) GFPT2
hsa-miR-363-3p (interacts with) KIF5B
hsa-miR-363-3p (interacts with) HIVEP1
hsa-miR-363-3p (interacts with) UBXN4
hsa-miR-363-3p (interacts with) YIPF4
hsa-miR-363-3p (interacts with) LHFPL2
hsa-miR-363-3p (interacts with) TRIM36
hsa-miR-363-3p (interacts with) USP28
hsa-miR-363-3p (interacts with) PER2
hsa-miR-363-3p (interacts with) KLHL15
hsa-miR-363-3p (interacts with) SERTAD3
hsa-miR-363-3p (interacts with) VPS4B
hsa-miR-363-3p (interacts with) BAK1
hsa-miR-363-3p (interacts with) PLEKHA1
hsa-miR-363-3p (interacts with) PCMTD1
hsa-miR-363-3p (interacts with) UBE2Z
hsa-miR-363-3p (interacts with) RSBN1
hsa-miR-363-3p (interacts with) GID4
hsa-miR-363-3p (interacts with) COX20
hsa-miR-363-3p (interacts with) TPPP
hsa-miR-363-3p (interacts with) S1PR1
hsa-miR-363-3p (interacts with) DNAJB9
hsa-miR-363-3p (interacts with) INSIG1
hsa-miR-363-3p (interacts with) SSFA2
hsa-miR-363-3p (interacts with) GNAQ
hsa-miR-363-3p (interacts with) SLC12A5
hsa-miR-363-3p (interacts with) SMU1
hsa-miR-363-3p (interacts with) MCOLN2
hsa-miR-363-3p (interacts with) WASL
hsa-miR-363-3p (interacts with) RNF4
hsa-miR-363-3p (interacts with) BCL11B
hsa-miR-363-3p (interacts with) FASLG
hsa-miR-363-3p (interacts with) SPRYD4
hsa-miR-363-3p (interacts with) PAPD7
hsa-miR-363-3p (interacts with) CNNM4
hsa-miR-363-3p (interacts with) GEMIN2
hsa-miR-363-3p (interacts with) MAP2K4
hsa-miR-363-3p (interacts with) DUSP5
hsa-miR-363-3p (interacts with) FNIP1
hsa-miR-363-3p (interacts with) CNEP1R1
hsa-miR-363-3p (interacts with) TWF1
hsa-miR-363-3p (interacts with) RRN3
hsa-miR-363-3p (interacts with) GOLGA3
hsa-miR-363-3p (interacts with) BCL2L11
hsa-miR-363-3p (interacts with) CNIH1
hsa-miR-363-3p (interacts with) SOX4
hsa-miR-363-3p (interacts with) GPBP1L1
hsa-miR-363-3p (interacts with) CIC
hsa-miR-363-3p (interacts with) TULP4
hsa-miR-363-3p (interacts with) PPP1R37
hsa-miR-363-3p (interacts with) NUFIP2
hsa-miR-363-3p (interacts with) PTAR1
hsa-miR-363-3p (interacts with) SLC25A36
hsa-miR-363-3p (interacts with) BTG2
hsa-miR-363-3p (interacts with) TEF
hsa-miR-363-3p (interacts with) CCDC113
hsa-miR-363-3p (interacts with) TMF1
hsa-miR-363-3p (interacts with) PHLPP2
hsa-miR-363-3p (interacts with) GTF2A1
hsa-miR-363-3p (interacts with) NUP43
hsa-miR-23b-3p (interacts with) FBN2
hsa-miR-23b-3p (interacts with) FNIP1
hsa-miR-23b-3p (interacts with) RPRD2
hsa-miR-23b-3p (interacts with) PPP1CB
hsa-miR-23b-3p (interacts with) PTEN
hsa-miR-23b-3p (interacts with) PDIA6
hsa-miR-23b-3p (interacts with) TAB3
hsa-miR-23b-3p (interacts with) TNFAIP3
hsa-miR-23b-3p (interacts with) RBPMS2
hsa-miR-23b-3p (interacts with) ZEB1
hsa-miR-23b-3p (interacts with) MARCKS
hsa-miR-23b-3p (interacts with) TMED7
hsa-miR-23b-3p (interacts with) TNRC6A
hsa-miR-23b-3p (interacts with) ETNK1
hsa-miR-23b-3p (interacts with) C8orf58
hsa-miR-23b-3p (interacts with) FUT4
hsa-miR-23b-3p (interacts with) SESN2
hsa-miR-23b-3p (interacts with) NUFIP2
hsa-miR-23b-3p (interacts with) PTK2B
hsa-miR-23b-3p (interacts with) ANKRD17
hsa-miR-23b-3p (interacts with) LBR
hsa-miR-23b-3p (interacts with) ATXN7L3B
hsa-miR-23b-3p (interacts with) STAT5B
hsa-miR-23b-3p (interacts with) GJA1
hsa-miR-23b-3p (interacts with) ZCCHC2
hsa-miR-23b-3p (interacts with) CNN2
hsa-miR-23b-3p (interacts with) MCFD2
hsa-miR-23b-3p (interacts with) RRAS2
hsa-miR-23b-3p (interacts with) POM121C
hsa-miR-23b-3p (interacts with) SDHD
hsa-miR-23b-3p (interacts with) MMGT1
hsa-miR-23b-3p (interacts with) PRR14L
hsa-miR-23b-3p (interacts with) BTLA
hsa-miR-23b-3p (interacts with) TNPO1
hsa-miR-23b-3p (interacts with) CHUK
hsa-miR-23b-3p (interacts with) ZMYM2
hsa-miR-23b-3p (interacts with) BRWD1
hsa-miR-23b-3p (interacts with) HMGB2
hsa-miR-23b-3p (interacts with) PNRC2
hsa-miR-23b-3p (interacts with) CA2
hsa-miR-23b-3p (interacts with) NLGN4X
hsa-miR-23b-3p (interacts with) SOCS6
hsa-miR-23b-3p (interacts with) QSER1
hsa-miR-23b-3p (interacts with) MET
hsa-miR-23b-3p (interacts with) SEMA6D
hsa-miR-23b-3p (interacts with) UQCRFS1
hsa-miR-23b-3p (interacts with) CELF1
hsa-miR-23b-3p (interacts with) GHITM
hsa-miR-3619-5p (interacts with) TMEM248
hsa-miR-3619-5p (interacts with) JAG2
hsa-miR-3619-5p (interacts with) NUFIP2
hsa-miR-3619-5p (interacts with) PNPLA6
hsa-miR-3619-5p (interacts with) KLF16
hsa-miR-3619-5p (interacts with) ZNF641
hsa-miR-3619-5p (interacts with) LUZP1
hsa-miR-3619-5p (interacts with) CS
hsa-miR-3619-5p (interacts with) MFN2
hsa-miR-3619-5p (interacts with) C17orf49
hsa-miR-3619-5p (interacts with) NAP1L4
hsa-miR-3619-5p (interacts with) FLOT2
hsa-miR-3619-5p (interacts with) ZNRF1
hsa-miR-3619-5p (interacts with) C10orf76
hsa-miR-3619-5p (interacts with) TMED9
hsa-miR-3619-5p (interacts with) SCAMP4
hsa-miR-3619-5p (interacts with) PIM1
hsa-miR-3619-5p (interacts with) GABARAP
hsa-miR-3619-5p (interacts with) AHNAK2
hsa-miR-3619-5p (interacts with) ZBTB10
hsa-miR-3619-5p (interacts with) CDC42SE1
hsa-miR-3619-5p (interacts with) TRIM29
hsa-miR-3619-5p (interacts with) MPDU1
hsa-miR-3619-5p (interacts with) TBPL1
hsa-miR-3619-5p (interacts with) TFAP2C
hsa-miR-3619-5p (interacts with) FAM49B
hsa-miR-3619-5p (interacts with) VAV2
hsa-miR-3619-5p (interacts with) CRKL
hsa-miR-3619-5p (interacts with) TRAF1
hsa-miR-3619-5p (interacts with) HDGF
hsa-miR-3619-5p (interacts with) KCTD15
hsa-miR-3619-5p (interacts with) AMER1
hsa-miR-3619-5p (interacts with) ERC1
hsa-miR-3619-5p (interacts with) SOCS5
hsa-miR-193a-3p (interacts with) DYRK2
hsa-miR-193a-3p (interacts with) DCAF7
hsa-miR-193a-3p (interacts with) YWHAZ
hsa-miR-193a-3p (interacts with) ARMC1
hsa-miR-193a-3p (interacts with) INO80D
hsa-miR-193a-3p (interacts with) SLC10A6
hsa-miR-193a-3p (interacts with) LAMC1
hsa-miR-193a-3p (interacts with) MSANTD2
hsa-miR-193a-3p (interacts with) MCL1
hsa-miR-193a-3p (interacts with) ABI2
hsa-miR-193a-3p (interacts with) WDR82
hsa-miR-193a-3p (interacts with) E2F6
hsa-miR-193a-3p (interacts with) KMT2A
hsa-miR-193a-3p (interacts with) GDF11
hsa-miR-193a-3p (interacts with) TMEM30A
hsa-miR-193a-3p (interacts with) KRAS
hsa-miR-193a-3p (interacts with) PLAU
hsa-miR-17-5p (interacts with) PFKP
hsa-miR-17-5p (interacts with) SLC22A23
hsa-miR-17-5p (interacts with) STK11
hsa-miR-17-5p (interacts with) FOXQ1
hsa-miR-17-5p (interacts with) FJX1
hsa-miR-17-5p (interacts with) WEE1
hsa-miR-17-5p (interacts with) BTBD7
hsa-miR-17-5p (interacts with) TBC1D2
hsa-miR-17-5p (interacts with) SCAMP2
hsa-miR-17-5p (interacts with) WDR37
hsa-miR-17-5p (interacts with) CCSER2
hsa-miR-17-5p (interacts with) TXLNA
hsa-miR-17-5p (interacts with) FBXO28
hsa-miR-17-5p (interacts with) ZFYVE26
hsa-miR-17-5p (interacts with) ORMDL3
hsa-miR-17-5p (interacts with) TADA2B
hsa-miR-17-5p (interacts with) MAP3K12
hsa-miR-17-5p (interacts with) ITCH
hsa-miR-17-5p (interacts with) GOLGA2
hsa-miR-17-5p (interacts with) ANKFY1
hsa-miR-17-5p (interacts with) SHOC2
hsa-miR-17-5p (interacts with) CTSA
hsa-miR-17-5p (interacts with) SERF1A
hsa-miR-17-5p (interacts with) CCND1
hsa-miR-17-5p (interacts with) PANK3
hsa-miR-17-5p (interacts with) HMBOX1
hsa-miR-17-5p (interacts with) ENPP5
hsa-miR-17-5p (interacts with) LPGAT1
hsa-miR-17-5p (interacts with) DCBLD2
hsa-miR-17-5p (interacts with) TMEM167A
hsa-miR-17-5p (interacts with) YOD1
hsa-miR-17-5p (interacts with) DUSP2
hsa-miR-17-5p (interacts with) RRM2
hsa-miR-17-5p (interacts with) CEP97
hsa-miR-17-5p (interacts with) RBL1
hsa-miR-17-5p (interacts with) NUP35
hsa-miR-17-5p (interacts with) RUNX3
hsa-miR-17-5p (interacts with) CNOT7
hsa-miR-17-5p (interacts with) MAP3K8
hsa-miR-17-5p (interacts with) DDHD1
hsa-miR-17-5p (interacts with) SLC16A9
hsa-miR-17-5p (interacts with) LASP1
hsa-miR-17-5p (interacts with) CYBRD1
hsa-miR-17-5p (interacts with) UBE2Q2
hsa-miR-17-5p (interacts with) PHTF2
hsa-miR-17-5p (interacts with) CEP57
hsa-miR-17-5p (interacts with) FAM117B
hsa-miR-17-5p (interacts with) SESN3
hsa-miR-17-5p (interacts with) CERCAM
hsa-miR-17-5p (interacts with) VPS26A
hsa-miR-17-5p (interacts with) MINK1
hsa-miR-17-5p (interacts with) NPAT
hsa-miR-17-5p (interacts with) PARD6B
hsa-miR-17-5p (interacts with) ANKRD33B
hsa-miR-17-5p (interacts with) TRIP10
hsa-miR-17-5p (interacts with) RPF2
hsa-miR-17-5p (interacts with) CHAF1A
hsa-miR-17-5p (interacts with) GNS
hsa-miR-17-5p (interacts with) ZBTB9
hsa-miR-17-5p (interacts with) BRMS1L
hsa-miR-17-5p (interacts with) NAPEPLD
hsa-miR-17-5p (interacts with) USP28
hsa-miR-17-5p (interacts with) WAC
hsa-miR-17-5p (interacts with) CEP170
hsa-miR-17-5p (interacts with) PLXNA1
hsa-miR-17-5p (interacts with) MAPK9
hsa-miR-17-5p (interacts with) ZNF280B
hsa-miR-17-5p (interacts with) CAMTA1
hsa-miR-17-5p (interacts with) UBE3C
hsa-miR-17-5p (interacts with) FAM57A
hsa-miR-17-5p (interacts with) SACS
hsa-miR-17-5p (interacts with) TMEM123
hsa-miR-17-5p (interacts with) LDLR
hsa-miR-17-5p (interacts with) HMGB3
hsa-miR-17-5p (interacts with) SAMD12
hsa-miR-17-5p (interacts with) SALL3
hsa-miR-17-5p (interacts with) KLF3
hsa-miR-17-5p (interacts with) CFL2
hsa-miR-17-5p (interacts with) MAP3K3
hsa-miR-17-5p (interacts with) SEMA4B
hsa-miR-17-5p (interacts with) E2F1
hsa-miR-17-5p (interacts with) EIF4H
hsa-miR-17-5p (interacts with) BMPR2
hsa-miR-17-5p (interacts with) ARHGAP12
hsa-miR-17-5p (interacts with) ZNFX1
hsa-miR-17-5p (interacts with) ZNF532
hsa-miR-17-5p (interacts with) RPS6KA5
hsa-miR-17-5p (interacts with) KLHL28
hsa-miR-17-5p (interacts with) STAT3
hsa-miR-17-5p (interacts with) ZC3H12C
hsa-miR-17-5p (interacts with) SEPT2
hsa-miR-17-5p (interacts with) IFNAR1
hsa-miR-17-5p (interacts with) NIPA1
hsa-miR-17-5p (interacts with) HAS2
hsa-miR-17-5p (interacts with) RRAGD
hsa-miR-17-5p (interacts with) FAM210A
hsa-miR-17-5p (interacts with) CDKN1A
hsa-miR-17-5p (interacts with) PPP6C
hsa-miR-17-5p (interacts with) F3
hsa-miR-17-5p (interacts with) BNIP2
hsa-miR-17-5p (interacts with) GOLGA1
hsa-miR-17-5p (interacts with) RB1
hsa-miR-17-5p (interacts with) TNFAIP1
hsa-miR-17-5p (interacts with) ITGB8
hsa-miR-17-5p (interacts with) SMAD5
hsa-miR-17-5p (interacts with) RBL2
hsa-miR-17-5p (interacts with) CAPRIN2
hsa-miR-17-5p (interacts with) PLEKHM1
hsa-miR-17-5p (interacts with) PLEKHO2
hsa-miR-17-5p (interacts with) FRS2
hsa-miR-17-5p (interacts with) NAGK
hsa-miR-17-5p (interacts with) NRIP3
hsa-miR-17-5p (interacts with) CNOT4
hsa-miR-17-5p (interacts with) ATG16L1
hsa-miR-17-5p (interacts with) PTP4A1
hsa-miR-17-5p (interacts with) BTG3
hsa-miR-17-5p (interacts with) TWF1
hsa-miR-17-5p (interacts with) REST
hsa-miR-17-5p (interacts with) RPA2
hsa-miR-17-5p (interacts with) RBBP7
hsa-miR-17-5p (interacts with) CIT
hsa-miR-17-5p (interacts with) TANC1
hsa-miR-17-5p (interacts with) RLIM
hsa-miR-17-5p (interacts with) OCRL
hsa-miR-17-5p (interacts with) HIF1A
hsa-miR-17-5p (interacts with) KPNA2
hsa-miR-17-5p (interacts with) SQSTM1
hsa-miR-17-5p (interacts with) PPP3R1
hsa-miR-17-5p (interacts with) PGM2L1
hsa-miR-17-5p (interacts with) DPYSL2
hsa-miR-17-5p (interacts with) LIMA1
hsa-miR-17-5p (interacts with) MMP2
hsa-miR-17-5p (interacts with) BTN3A1
hsa-miR-17-5p (interacts with) CRY2
hsa-miR-17-5p (interacts with) FYCO1
hsa-miR-17-5p (interacts with) C7orf43
hsa-miR-17-5p (interacts with) SCAMP5
hsa-miR-17-5p (interacts with) KMT2B
hsa-miR-17-5p (interacts with) DNAJC27
hsa-miR-17-5p (interacts with) USP3
hsa-miR-17-5p (interacts with) ANKRD50
hsa-miR-17-5p (interacts with) NPAS3
hsa-miR-17-5p (interacts with) ZNF417
hsa-miR-17-5p (interacts with) TXNIP
hsa-miR-17-5p (interacts with) ACSL4
hsa-miR-17-5p (interacts with) SNTB2
hsa-miR-17-5p (interacts with) FCHO2
hsa-miR-17-5p (interacts with) FAXC
hsa-miR-17-5p (interacts with) GNB5
hsa-miR-17-5p (interacts with) E2F2
hsa-miR-17-5p (interacts with) SKIL
hsa-miR-17-5p (interacts with) RAPGEF4
hsa-miR-17-5p (interacts with) SRSF2
hsa-miR-17-5p (interacts with) KAT2B
hsa-miR-17-5p (interacts with) ANKRD12
hsa-miR-17-5p (interacts with) ZNF800
hsa-miR-17-5p (interacts with) CAPN15
hsa-miR-17-5p (interacts with) TMBIM6
hsa-miR-17-5p (interacts with) U2SURP
hsa-miR-17-5p (interacts with) HBP1
hsa-miR-17-5p (interacts with) PIP4K2A
hsa-miR-17-5p (interacts with) PDLIM5
hsa-miR-17-5p (interacts with) TRIM37
hsa-miR-17-5p (interacts with) UXS1
hsa-miR-17-5p (interacts with) NPAS2
hsa-miR-17-5p (interacts with) PLS1
hsa-miR-17-5p (interacts with) TNFRSF21
hsa-miR-17-5p (interacts with) PPP1R15B
hsa-miR-17-5p (interacts with) ARHGAP1
hsa-miR-17-5p (interacts with) ATAD2
hsa-miR-17-5p (interacts with) DNM1L
hsa-miR-17-5p (interacts with) RAB11FIP1
hsa-miR-17-5p (interacts with) ANKIB1
hsa-miR-17-5p (interacts with) FRMD6
hsa-miR-17-5p (interacts with) SSX2IP
hsa-miR-17-5p (interacts with) RABEP1
hsa-miR-17-5p (interacts with) TGFBR2
hsa-miR-17-5p (interacts with) ANKRD52
hsa-miR-17-5p (interacts with) HAUS8
hsa-miR-17-5p (interacts with) RCCD1
hsa-miR-17-5p (interacts with) RORA
hsa-miR-17-5p (interacts with) GBF1
hsa-miR-17-5p (interacts with) NFAT5
hsa-miR-17-5p (interacts with) POLR3G
hsa-miR-17-5p (interacts with) C9orf40
hsa-miR-17-5p (interacts with) IRAK4
hsa-miR-17-5p (interacts with) MLXIP
hsa-miR-17-5p (interacts with) NABP1
hsa-miR-17-5p (interacts with) SSH2
hsa-miR-17-5p (interacts with) MASTL
hsa-miR-17-5p (interacts with) MCL1
hsa-miR-17-5p (interacts with) FEM1C
hsa-miR-17-5p (interacts with) TMEM245
hsa-miR-17-5p (interacts with) ELK4
hsa-miR-17-5p (interacts with) ABHD2
hsa-miR-17-5p (interacts with) RHOC
hsa-miR-17-5p (interacts with) FOXJ2
hsa-miR-17-5p (interacts with) TOPORS
hsa-miR-17-5p (interacts with) FOXJ3
hsa-miR-17-5p (interacts with) PKNOX1
hsa-miR-17-5p (interacts with) PTGFRN
hsa-miR-17-5p (interacts with) EPS15L1
hsa-miR-17-5p (interacts with) TFAM
hsa-miR-17-5p (interacts with) FAM102A
hsa-miR-17-5p (interacts with) ZBTB7A
hsa-miR-17-5p (interacts with) SMOC1
hsa-miR-17-5p (interacts with) FNBP1L
hsa-miR-17-5p (interacts with) EZH1
hsa-miR-17-5p (interacts with) PIP4K2C
hsa-miR-17-5p (interacts with) CHIC1
hsa-miR-17-5p (interacts with) MAP3K2
hsa-miR-17-5p (interacts with) EPHA4
hsa-miR-17-5p (interacts with) EEA1
hsa-miR-17-5p (interacts with) SGMS1
hsa-miR-17-5p (interacts with) USP32
hsa-miR-17-5p (interacts with) UNK
hsa-miR-17-5p (interacts with) MFSD8
hsa-miR-17-5p (interacts with) SOCS6
hsa-miR-17-5p (interacts with) RUNDC1
hsa-miR-17-5p (interacts with) NIN
hsa-miR-17-5p (interacts with) GIGYF1
hsa-miR-17-5p (interacts with) BMP8B
hsa-miR-17-5p (interacts with) SERF1B
hsa-miR-17-5p (interacts with) LCOR
hsa-miR-17-5p (interacts with) ARAP2
hsa-miR-17-5p (interacts with) TET3
hsa-miR-17-5p (interacts with) DNAJB9
hsa-miR-17-5p (interacts with) RAB10
hsa-miR-17-5p (interacts with) ZNF107
hsa-miR-17-5p (interacts with) TP53INP1
hsa-miR-17-5p (interacts with) GAB1
hsa-miR-17-5p (interacts with) TMEM242
hsa-miR-17-5p (interacts with) TMEM64
hsa-miR-17-5p (interacts with) NKIRAS1
hsa-miR-17-5p (interacts with) TMEM127
hsa-miR-17-5p (interacts with) ZBTB18
hsa-miR-17-5p (interacts with) ATG14
hsa-miR-17-5p (interacts with) SIKE1
hsa-miR-17-5p (interacts with) VPS13C
hsa-miR-17-5p (interacts with) FAM129A
hsa-miR-17-5p (interacts with) PTPDC1
hsa-miR-17-5p (interacts with) ATL3
hsa-miR-17-5p (interacts with) ANKRD13C
hsa-miR-17-5p (interacts with) MSMO1
hsa-miR-17-5p (interacts with) CASP2
hsa-miR-17-5p (interacts with) HIP1
hsa-miR-17-5p (interacts with) MORF4L1
hsa-miR-17-5p (interacts with) NACC2
hsa-miR-17-5p (interacts with) CENPQ
hsa-miR-17-5p (interacts with) CCDC71L
hsa-miR-17-5p (interacts with) TSG101
hsa-miR-17-5p (interacts with) CPOX
hsa-miR-17-5p (interacts with) CLOCK
hsa-miR-17-5p (interacts with) NHLRC3
hsa-miR-17-5p (interacts with) EIF5A2
hsa-miR-17-5p (interacts with) PAFAH1B1
hsa-miR-17-5p (interacts with) DYNC1LI2
hsa-miR-17-5p (interacts with) BICD2
hsa-miR-17-5p (interacts with) MCC
hsa-miR-17-5p (interacts with) AKTIP
hsa-miR-17-5p (interacts with) GPAM
hsa-miR-17-5p (interacts with) KLF10
hsa-miR-17-5p (interacts with) KATNAL1
hsa-miR-17-5p (interacts with) ARID4B
hsa-miR-17-5p (interacts with) RAB22A
hsa-miR-17-5p (interacts with) PXK
hsa-miR-17-5p (interacts with) KLHL20
hsa-miR-17-5p (interacts with) ABCA1
hsa-miR-17-5p (interacts with) FAM126B
hsa-miR-17-5p (interacts with) CADM2
hsa-miR-17-5p (interacts with) AGO1
hsa-miR-17-5p (interacts with) TBC1D15
hsa-miR-17-5p (interacts with) ZFYVE9
hsa-miR-17-5p (interacts with) FBXO21
hsa-miR-17-5p (interacts with) FBXO48
hsa-miR-17-5p (interacts with) PRR14L
hsa-miR-17-5p (interacts with) TNKS2
hsa-miR-17-5p (interacts with) CRK
hsa-miR-17-5p (interacts with) PPP1R3B
hsa-miR-17-5p (interacts with) MTMR3
hsa-miR-17-5p (interacts with) RUFY2
hsa-miR-17-5p (interacts with) REEP3
hsa-miR-17-5p (interacts with) SIK1
hsa-miR-17-5p (interacts with) ZNF202
hsa-miR-17-5p (interacts with) KIAA1147
hsa-miR-17-5p (interacts with) KIAA0922
hsa-miR-17-5p (interacts with) MAP3K9
hsa-miR-17-5p (interacts with) RGMB
hsa-miR-17-5p (interacts with) FBXO31
hsa-miR-17-5p (interacts with) STX6
hsa-miR-17-5p (interacts with) KMT2A
hsa-miR-17-5p (interacts with) UBXN2A
hsa-miR-17-5p (interacts with) ADARB1
hsa-miR-17-5p (interacts with) MIDN
hsa-miR-17-5p (interacts with) DENND5B
hsa-miR-17-5p (interacts with) SGTB
hsa-miR-17-5p (interacts with) FAM46C
hsa-miR-17-5p (interacts with) MKNK2
hsa-miR-17-5p (interacts with) RAB5B
hsa-miR-17-5p (interacts with) MAPRE3
hsa-miR-17-5p (interacts with) NRBP1
hsa-miR-17-5p (interacts with) ANKH
hsa-miR-17-5p (interacts with) EIF4G2
hsa-miR-17-5p (interacts with) ZBTB4
hsa-miR-17-5p (interacts with) BBX
hsa-miR-17-5p (interacts with) GINS4
hsa-miR-17-5p (interacts with) MTF1
hsa-miR-17-5p (interacts with) TMEM138
hsa-miR-17-5p (interacts with) KIAA1191
hsa-miR-17-5p (interacts with) KIAA0513
hsa-miR-17-5p (interacts with) PHF6
hsa-miR-17-5p (interacts with) AKAP11
hsa-miR-17-5p (interacts with) ARHGAP35
hsa-miR-17-5p (interacts with) CREB1
hsa-miR-17-5p (interacts with) LYSMD3
hsa-miR-17-5p (interacts with) NR2C2
hsa-miR-17-5p (interacts with) EFCAB14
hsa-miR-17-5p (interacts with) CMPK1
hsa-miR-17-5p (interacts with) SLK
hsa-miR-17-5p (interacts with) RNF145
hsa-miR-17-5p (interacts with) RBM12B
hsa-miR-17-5p (interacts with) E2F5
hsa-miR-17-5p (interacts with) GID4
hsa-miR-17-5p (interacts with) ULK1
hsa-miR-17-5p (interacts with) DDX5
hsa-miR-17-5p (interacts with) EGLN3
hsa-miR-17-5p (interacts with) PTPN4
hsa-miR-17-5p (interacts with) SOX4
hsa-miR-17-5p (interacts with) CLIP4
hsa-miR-17-5p (interacts with) PKD2
hsa-miR-17-5p (interacts with) C14orf28
hsa-miR-17-5p (interacts with) SEMA7A
hsa-miR-17-5p (interacts with) LIMK1
hsa-miR-17-5p (interacts with) CNOT6L
hsa-miR-17-5p (interacts with) ERAP1
hsa-miR-17-5p (interacts with) PITPNA
hsa-miR-17-5p (interacts with) POLQ
hsa-miR-17-5p (interacts with) MAPK1
hsa-miR-17-5p (interacts with) PPP6R3
hsa-miR-17-5p (interacts with) OXR1
hsa-miR-17-5p (interacts with) FBXL5
hsa-miR-17-5p (interacts with) NCOA3
hsa-miR-17-5p (interacts with) SUCO
hsa-miR-17-5p (interacts with) SPOPL
hsa-miR-17-5p (interacts with) NETO2
hsa-miR-17-5p (interacts with) CHD9
hsa-miR-17-5p (interacts with) SLAIN2
hsa-miR-17-5p (interacts with) PDZD11
hsa-miR-17-5p (interacts with) ELAVL2
hsa-miR-17-5p (interacts with) SPRED1
hsa-miR-17-5p (interacts with) RAP2C
hsa-miR-17-5p (interacts with) OSTM1
hsa-miR-17-5p (interacts with) STK17B
hsa-miR-17-5p (interacts with) KIF23
hsa-miR-17-5p (interacts with) JAK1
hsa-miR-17-5p (interacts with) LAPTM4A
hsa-miR-17-5p (interacts with) ETV1
hsa-miR-17-5p (interacts with) HSPA8
hsa-miR-449c-5p (interacts with) TMEM167A
hsa-miR-449c-5p (interacts with) ARHGAP1
hsa-miR-449c-5p (interacts with) MYC
hsa-miR-449c-5p (interacts with) BTRC
hsa-miR-449c-5p (interacts with) ARL5B
hsa-miR-449c-5p (interacts with) XRCC6
hsa-miR-449c-5p (interacts with) MTDH
hsa-miR-449c-5p (interacts with) MARVELD2
hsa-miR-449c-5p (interacts with) CDK6
hsa-miR-449c-5p (interacts with) BTG2
hsa-miR-449c-5p (interacts with) LITAF
hsa-miR-449c-5p (interacts with) SLC29A1
hsa-miR-301b-3p (interacts with) SALL3
hsa-miR-301b-3p (interacts with) CLCN3
hsa-miR-301b-3p (interacts with) ENPP5
hsa-miR-301b-3p (interacts with) PPP6R3
hsa-miR-301b-3p (interacts with) FZD6
hsa-miR-301b-3p (interacts with) NUS1
hsa-miR-301b-3p (interacts with) TRPC3
hsa-miR-301b-3p (interacts with) EDN1
hsa-miR-301b-3p (interacts with) HPRT1
hsa-miR-301b-3p (interacts with) NIPA1
hsa-miR-301b-3p (interacts with) WASL
hsa-miR-301b-3p (interacts with) MB21D2
hsa-miR-301b-3p (interacts with) STX6
hsa-miR-301b-3p (interacts with) HABP4
hsa-miR-301b-3p (interacts with) CLIP1
hsa-miR-301b-3p (interacts with) DICER1
hsa-miR-301b-3p (interacts with) BTG1
hsa-miR-301b-3p (interacts with) PIGA
hsa-miR-301b-3p (interacts with) FBXO28
hsa-miR-301b-3p (interacts with) IER3IP1
hsa-miR-301b-3p (interacts with) RACGAP1
hsa-miR-301b-3p (interacts with) LMLN
hsa-miR-301b-3p (interacts with) MAPRE3
hsa-miR-301b-3p (interacts with) IRF1
hsa-miR-301b-3p (interacts with) SMOC1
hsa-miR-301b-3p (interacts with) PPP6R1
hsa-miR-301b-3p (interacts with) ZBTB18
hsa-miR-301b-3p (interacts with) LDLR
hsa-miR-301b-3p (interacts with) PTPN4
hsa-miR-301b-3p (interacts with) UBN2
hsa-miR-301b-3p (interacts with) GMFB
hsa-miR-301b-3p (interacts with) PXK
hsa-miR-301b-3p (interacts with) SERINC3
hsa-miR-301b-3p (interacts with) ZMAT3
hsa-miR-301b-3p (interacts with) ZFYVE9
hsa-miR-301b-3p (interacts with) JARID2
hsa-miR-301b-3p (interacts with) STARD13
hsa-miR-301b-3p (interacts with) ARHGAP12
hsa-miR-301b-3p (interacts with) ACBD5
hsa-miR-301b-3p (interacts with) TNRC6A
hsa-miR-301b-3p (interacts with) CAPRIN2
hsa-miR-301b-3p (interacts with) SIK1
hsa-miR-301b-3p (interacts with) RFX7
hsa-miR-301b-3p (interacts with) RLIM
hsa-miR-301b-3p (interacts with) MAP3K9
hsa-miR-301b-3p (interacts with) USP32
hsa-miR-301b-3p (interacts with) MMGT1
hsa-miR-301b-3p (interacts with) PPP1R15B
hsa-miR-301b-3p (interacts with) DLG5
hsa-miR-301b-3p (interacts with) MBNL1
hsa-miR-301b-3p (interacts with) DYNC1LI2
hsa-miR-301b-3p (interacts with) CAMSAP2
hsa-miR-301b-3p (interacts with) RPS6KA5
hsa-miR-301b-3p (interacts with) RAB34
hsa-miR-301b-3p (interacts with) SAMD8
hsa-miR-301b-3p (interacts with) SECISBP2L
hsa-miR-301b-3p (interacts with) BLCAP
hsa-miR-301b-3p (interacts with) ESR1
hsa-miR-301b-3p (interacts with) RRAGD
hsa-miR-301b-3p (interacts with) TROVE2
hsa-miR-301b-3p (interacts with) DPYSL2
hsa-miR-301b-3p (interacts with) SOX4
hsa-miR-301b-3p (interacts with) ACVR1
hsa-miR-301b-3p (interacts with) MBNL3
hsa-miR-301b-3p (interacts with) CEP55
hsa-miR-301b-3p (interacts with) PHF12
hsa-miR-301b-3p (interacts with) RAB14
hsa-miR-301b-3p (interacts with) BRWD1
hsa-miR-301b-3p (interacts with) ZNF711
hsa-miR-301b-3p (interacts with) ZNF800
hsa-miR-301b-3p (interacts with) DEPDC1
hsa-miR-301b-3p (interacts with) BTF3L4
hsa-miR-301b-3p (interacts with) HBP1
hsa-miR-301b-3p (interacts with) ARHGEF26
hsa-miR-301b-3p (interacts with) ARHGAP1
hsa-miR-301b-3p (interacts with) UBE2D2
hsa-miR-301b-3p (interacts with) GRB10
hsa-miR-301b-3p (interacts with) MSMO1
hsa-miR-301b-3p (interacts with) ZFYVE26
hsa-miR-301b-3p (interacts with) TGFBR2
hsa-miR-301b-3p (interacts with) VPS37A
hsa-miR-301b-3p (interacts with) NRBF2
hsa-miR-301b-3p (interacts with) BTBD3
hsa-miR-301b-3p (interacts with) MAPK1
hsa-miR-301b-3p (interacts with) TRIM37
hsa-miR-301b-3p (interacts with) SPG20
hsa-miR-301b-3p (interacts with) PAPD4
hsa-miR-301b-3p (interacts with) PRKAA1
hsa-miR-301b-3p (interacts with) KIF13A
hsa-miR-301b-3p (interacts with) CUL3
hsa-miR-301b-3p (interacts with) CDADC1
hsa-miR-301b-3p (interacts with) CEP170
hsa-miR-301b-3p (interacts with) ACSL4
hsa-miR-301b-3p (interacts with) RBM20
hsa-miR-301b-3p (interacts with) PTPRG
hsa-miR-301b-3p (interacts with) PRUNE2
hsa-miR-301b-3p (interacts with) ZBTB4
hsa-miR-301b-3p (interacts with) CDK19
hsa-miR-301b-3p (interacts with) EOGT
hsa-miR-301b-3p (interacts with) SLC12A7
hsa-miR-301b-3p (interacts with) NAA50
hsa-miR-301b-3p (interacts with) USP13
hsa-miR-301b-3p (interacts with) MCC
hsa-miR-301b-3p (interacts with) CFL2
hsa-miR-301b-3p (interacts with) MID1IP1
hsa-miR-301b-3p (interacts with) CHIC1
hsa-miR-301b-3p (interacts with) ENPP4
hsa-miR-301b-3p (interacts with) EGLN3
hsa-miR-301b-3p (interacts with) LCLAT1
hsa-miR-125b-5p (interacts with) TP53INP1
hsa-miR-125b-5p (interacts with) MCL1
hsa-miR-125b-5p (interacts with) REST
hsa-miR-125b-5p (interacts with) SH3BP5L
hsa-miR-125b-5p (interacts with) TRIM71
hsa-miR-125b-5p (interacts with) SGPL1
hsa-miR-125b-5p (interacts with) NCOR2
hsa-miR-125b-5p (interacts with) STAT3
hsa-miR-125b-5p (interacts with) VPS4B
hsa-miR-125b-5p (interacts with) KLF13
hsa-miR-125b-5p (interacts with) SLC7A1
hsa-miR-125b-5p (interacts with) ABTB1
hsa-miR-125b-5p (interacts with) TOR2A
hsa-miR-125b-5p (interacts with) SLC35A4
hsa-miR-125b-5p (interacts with) ANAPC16
hsa-miR-125b-5p (interacts with) SLC7A6
hsa-miR-125b-5p (interacts with) MTF1
hsa-miR-125b-5p (interacts with) SCARB2
hsa-miR-125b-5p (interacts with) E2F2
hsa-miR-125b-5p (interacts with) MKNK2
hsa-miR-125b-5p (interacts with) PRDM1
hsa-miR-125b-5p (interacts with) TBC1D1
hsa-miR-125b-5p (interacts with) RYBP
hsa-miR-125b-5p (interacts with) LIN28A
hsa-miR-125b-5p (interacts with) ULK3
hsa-miR-125b-5p (interacts with) ENPEP
hsa-miR-125b-5p (interacts with) IKZF4
hsa-miR-125b-5p (interacts with) EIF1AD
hsa-miR-125b-5p (interacts with) ANKRD33B
hsa-miR-125b-5p (interacts with) LIN28B
hsa-miR-125b-5p (interacts with) SEMA4C
hsa-miR-125b-5p (interacts with) ARID3B
hsa-miR-125b-5p (interacts with) CSNK2A1
hsa-miR-125b-5p (interacts with) CYP24A1
hsa-miR-125b-5p (interacts with) RPS6KA1
hsa-miR-125b-5p (interacts with) PCTP
hsa-miR-125b-5p (interacts with) ATXN1
hsa-miR-125b-5p (interacts with) BMPR1B
hsa-miR-125b-5p (interacts with) ZFYVE1
hsa-miR-125b-5p (interacts with) CGN
hsa-miR-125b-5p (interacts with) KCNS3
hsa-miR-125b-5p (interacts with) ZNF385A
hsa-miR-125b-5p (interacts with) EDEM1
hsa-miR-125b-5p (interacts with) SIRT7
hsa-miR-125b-5p (interacts with) DHX33
hsa-miR-125b-5p (interacts with) EIF4EBP1
hsa-miR-125b-5p (interacts with) BMF
hsa-miR-125b-5p (interacts with) PPAT
hsa-miR-125b-5p (interacts with) TEF
hsa-miR-125b-5p (interacts with) VDR
hsa-miR-125b-5p (interacts with) CCNJ
hsa-miR-125b-5p (interacts with) ZSWIM6
hsa-miR-125b-5p (interacts with) IL6R
hsa-miR-125b-5p (interacts with) IRF4
hsa-miR-125b-5p (interacts with) CDH5
hsa-miR-125b-5p (interacts with) BTG2
hsa-miR-125b-5p (interacts with) STARD13
hsa-miR-125b-5p (interacts with) LIPA
hsa-miR-125b-5p (interacts with) ETS1
hsa-miR-125b-5p (interacts with) TMEM136
hsa-miR-125b-5p (interacts with) MFHAS1
hsa-miR-125b-5p (interacts with) SAMD10
hsa-miR-125b-5p (interacts with) EIF5A2
hsa-miR-142-3p (interacts with) LCOR
hsa-miR-142-3p (interacts with) HGS
hsa-miR-142-3p (interacts with) ZMYND8
hsa-miR-142-3p (interacts with) HSPA1B
hsa-miR-142-3p (interacts with) FNDC3A
hsa-miR-142-3p (interacts with) STAM
hsa-miR-142-3p (interacts with) MORF4L2
hsa-miR-142-3p (interacts with) BOD1
hsa-miR-142-3p (interacts with) KIF5B
hsa-miR-142-3p (interacts with) SGMS1
hsa-miR-142-3p (interacts with) SYPL1
hsa-miR-142-3p (interacts with) AKT1S1
hsa-miR-142-3p (interacts with) USP6NL
hsa-miR-142-3p (interacts with) TNRC18
hsa-miR-142-3p (interacts with) PSMB5
hsa-miR-142-3p (interacts with) HECTD1
hsa-miR-142-3p (interacts with) PTPN23
hsa-miR-142-3p (interacts with) MRFAP1
hsa-miR-142-3p (interacts with) EGR2
hsa-miR-142-3p (interacts with) IPMK
hsa-miR-142-3p (interacts with) KAT7
hsa-miR-142-3p (interacts with) ZCCHC14
hsa-miR-142-3p (interacts with) INPP5A
hsa-miR-142-3p (interacts with) FBXO3
hsa-miR-142-3p (interacts with) CLTA
hsa-miR-142-3p (interacts with) MTUS1
hsa-miR-142-3p (interacts with) KAT2B
hsa-miR-142-3p (interacts with) TFG
hsa-miR-142-3p (interacts with) ROCK2
hsa-miR-142-3p (interacts with) HMGB1
hsa-miR-142-3p (interacts with) STRN3
hsa-miR-142-3p (interacts with) ARL15
hsa-miR-142-3p (interacts with) C5orf24
hsa-miR-142-3p (interacts with) CLOCK
hsa-miR-142-3p (interacts with) AFF1
hsa-miR-142-3p (interacts with) GOLGA1
hsa-miR-142-3p (interacts with) RGL2
hsa-miR-142-3p (interacts with) SLC35F5
hsa-miR-142-3p (interacts with) ACSL4
hsa-miR-142-3p (interacts with) SLC7A11
hsa-miR-142-3p (interacts with) BACH1
hsa-miR-142-3p (interacts with) TNKS
hsa-miR-142-3p (interacts with) SLC37A3
hsa-miR-142-3p (interacts with) ARNTL
hsa-miR-142-3p (interacts with) SIK1
hsa-miR-142-3p (interacts with) RAB39A
hsa-miR-142-3p (interacts with) CCNT2
hsa-miR-142-3p (interacts with) TMEM59
hsa-miR-142-3p (interacts with) TAB2
hsa-miR-142-3p (interacts with) TWF1
hsa-miR-142-3p (interacts with) SCAMP1
hsa-miR-142-3p (interacts with) ITGAV
hsa-miR-142-3p (interacts with) INPP5F
hsa-miR-142-3p (interacts with) MARCKS
hsa-miR-142-3p (interacts with) ZNF217
hsa-miR-142-3p (interacts with) C9orf72
hsa-miR-142-3p (interacts with) TIPARP
hsa-miR-142-3p (interacts with) FYCO1
hsa-miR-142-3p (interacts with) TGFBR1
hsa-miR-142-3p (interacts with) CEP192
hsa-miR-142-3p (interacts with) FAM208B
hsa-miR-142-3p (interacts with) CPEB2
hsa-miR-142-3p (interacts with) TAOK1
hsa-miR-142-3p (interacts with) MBD6
hsa-miR-142-3p (interacts with) PPP1R2
hsa-miR-142-3p (interacts with) MTMR9
hsa-miR-142-3p (interacts with) EML4
hsa-miR-142-3p (interacts with) SMG1
hsa-miR-142-3p (interacts with) TSEN34
hsa-miR-142-3p (interacts with) EPM2AIP1
hsa-miR-142-3p (interacts with) RICTOR
hsa-miR-142-3p (interacts with) WASL
hsa-miR-142-3p (interacts with) GFI1
hsa-miR-142-3p (interacts with) CLDN12
hsa-miR-142-3p (interacts with) APC
hsa-miR-142-3p (interacts with) MMD
hsa-miR-142-3p (interacts with) HMGA1
hsa-miR-27a-3p (interacts with) DYNLL2
hsa-miR-27a-3p (interacts with) LPCAT1
hsa-miR-27a-3p (interacts with) GNG12
hsa-miR-27a-3p (interacts with) CD2AP
hsa-miR-27a-3p (interacts with) HOXC6
hsa-miR-27a-3p (interacts with) SLC7A11
hsa-miR-27a-3p (interacts with) C6orf120
hsa-miR-27a-3p (interacts with) PDS5B
hsa-miR-27a-3p (interacts with) MED13
hsa-miR-27a-3p (interacts with) ELL2
hsa-miR-27a-3p (interacts with) ZFP36L1
hsa-miR-27a-3p (interacts with) ABL2
hsa-miR-27a-3p (interacts with) CAB39
hsa-miR-27a-3p (interacts with) ADD1
hsa-miR-27a-3p (interacts with) PAIP2
hsa-miR-27a-3p (interacts with) PDIA5
hsa-miR-27a-3p (interacts with) THRB
hsa-miR-27a-3p (interacts with) EIF5A2
hsa-miR-27a-3p (interacts with) GSE1
hsa-miR-27a-3p (interacts with) TROVE2
hsa-miR-27a-3p (interacts with) PLAGL2
hsa-miR-27a-3p (interacts with) TGFBR1
hsa-miR-27a-3p (interacts with) C8orf4
hsa-miR-27a-3p (interacts with) TRIM23
hsa-miR-27a-3p (interacts with) PHLPP2
hsa-miR-27a-3p (interacts with) ADORA2B
hsa-miR-27a-3p (interacts with) SPRY2
hsa-miR-27a-3p (interacts with) TMEM170B
hsa-miR-27a-3p (interacts with) NR2F2
hsa-miR-27a-3p (interacts with) FBXW7
hsa-miR-27a-3p (interacts with) LYSMD3
hsa-miR-27a-3p (interacts with) TAOK1
hsa-miR-27a-3p (interacts with) UBE2D1
hsa-miR-27a-3p (interacts with) PPARG
hsa-miR-27a-3p (interacts with) ZNF148
hsa-miR-27a-3p (interacts with) NR1D2
hsa-miR-27a-3p (interacts with) AKIRIN1
hsa-miR-27a-3p (interacts with) SEC24A
hsa-miR-27a-3p (interacts with) NEURL1B
hsa-miR-27a-3p (interacts with) ABCA1
hsa-miR-27a-3p (interacts with) SOS1
hsa-miR-27a-3p (interacts with) MKNK2
hsa-miR-27a-3p (interacts with) SZRD1
hsa-miR-27a-3p (interacts with) NPEPPS
hsa-miR-27a-3p (interacts with) NFE2L2
hsa-miR-27a-3p (interacts with) UBR5
hsa-miR-27a-3p (interacts with) ZNF800
hsa-miR-27a-3p (interacts with) SUCO
hsa-miR-27a-3p (interacts with) RMND5A
hsa-miR-27a-3p (interacts with) ALG9
hsa-miR-27a-3p (interacts with) KMT2C
hsa-miR-27a-3p (interacts with) FOXO1
hsa-miR-27a-3p (interacts with) ITSN2
hsa-miR-27a-3p (interacts with) GRB2
hsa-miR-27a-3p (interacts with) TMEM167A
hsa-miR-27a-3p (interacts with) TMED5
hsa-miR-27a-3p (interacts with) TMBIM6
hsa-miR-27a-3p (interacts with) CNN3
hsa-miR-27a-3p (interacts with) KIAA1551
hsa-miR-27a-3p (interacts with) DNAJC27
hsa-miR-27a-3p (interacts with) RGPD4
hsa-miR-27a-3p (interacts with) MYT1
hsa-miR-27a-3p (interacts with) RAP1B
hsa-miR-27a-3p (interacts with) ABHD17C
hsa-miR-27a-3p (interacts with) ENDOU
hsa-miR-27a-3p (interacts with) LITAF
hsa-miR-27a-3p (interacts with) NF1
hsa-miR-27a-3p (interacts with) TNPO1
hsa-miR-27a-3p (interacts with) SRSF1
hsa-miR-27a-3p (interacts with) ANKRD40
hsa-miR-27a-3p (interacts with) DCUN1D4
hsa-miR-27a-3p (interacts with) USP46
hsa-miR-27a-3p (interacts with) FAM84B
hsa-miR-27a-3p (interacts with) PSPC1
hsa-miR-27a-3p (interacts with) ZFHX3
hsa-miR-27a-3p (interacts with) PHB
hsa-miR-27a-3p (interacts with) MED14
hsa-miR-27a-3p (interacts with) SGMS1
hsa-miR-27a-3p (interacts with) HNRNPF
hsa-miR-27a-3p (interacts with) EN2
hsa-miR-27a-3p (interacts with) MBTD1
hsa-miR-27a-3p (interacts with) PDHX
hsa-miR-27a-3p (interacts with) CELF2
hsa-miR-27a-3p (interacts with) RNF139
hsa-miR-27a-3p (interacts with) CCNK
hsa-miR-27a-3p (interacts with) SEMA7A
hsa-miR-27a-3p (interacts with) E2F7
hsa-miR-27a-3p (interacts with) LIFR
hsa-miR-27a-3p (interacts with) NLN
hsa-miR-27a-3p (interacts with) MESDC1
hsa-miR-27a-3p (interacts with) H3F3B
hsa-miR-27a-3p (interacts with) PEG10
hsa-miR-27a-3p (interacts with) SEMA6A
hsa-miR-27a-3p (interacts with) RNF182
hsa-miR-27a-3p (interacts with) PLXND1
hsa-miR-27a-3p (interacts with) ZFP36L2
hsa-miR-27a-3p (interacts with) AFF4
hsa-miR-27a-3p (interacts with) TGFBR3
hsa-miR-27a-3p (interacts with) PLAG1
hsa-miR-27a-3p (interacts with) MIER3
hsa-miR-27a-3p (interacts with) WEE1
hsa-miR-27a-3p (interacts with) LONRF1
hsa-miR-27a-3p (interacts with) GPAM
hsa-miR-27a-3p (interacts with) FOXP4
hsa-miR-27a-3p (interacts with) HOXA10
hsa-miR-27a-3p (interacts with) PPIF
hsa-miR-27a-3p (interacts with) RPS6KA5
hsa-miR-27a-3p (interacts with) CSRP2
hsa-miR-27a-3p (interacts with) RYBP
hsa-miR-27a-3p (interacts with) APPBP2
hsa-miR-27a-3p (interacts with) GATA2
hsa-miR-27a-3p (interacts with) EIF5
hsa-miR-27a-3p (interacts with) RREB1
hsa-miR-27a-3p (interacts with) LDLR
hsa-miR-135a-5p (interacts with) SIAH1
hsa-miR-135a-5p (interacts with) MTSS1
hsa-miR-135a-5p (interacts with) VLDLR
hsa-miR-135a-5p (interacts with) NR3C2
hsa-miR-135a-5p (interacts with) APC
hsa-miR-135a-5p (interacts with) ARC
hsa-miR-135a-5p (interacts with) ROCK1
hsa-miR-135a-5p (interacts with) JAK2
hsa-miR-135a-5p (interacts with) STAT6
hsa-miR-135a-5p (interacts with) NUFIP2
hsa-miR-135a-5p (interacts with) SMAD5
hsa-miR-107 (interacts with) FURIN
hsa-miR-107 (interacts with) AGO1
hsa-miR-107 (interacts with) LATS2
hsa-miR-107 (interacts with) USP42
hsa-miR-107 (interacts with) SOWAHC
hsa-miR-107 (interacts with) LCOR
hsa-miR-107 (interacts with) RIMS3
hsa-miR-107 (interacts with) GABRB1
hsa-miR-107 (interacts with) ZBTB10
hsa-miR-107 (interacts with) PIK3R1
hsa-miR-107 (interacts with) BTLA
hsa-miR-107 (interacts with) ASH1L
hsa-miR-107 (interacts with) N4BP1
hsa-miR-107 (interacts with) RUNX1T1
hsa-miR-107 (interacts with) DICER1
hsa-miR-107 (interacts with) CDK6
hsa-miR-107 (interacts with) BAZ2A
hsa-miR-107 (interacts with) ZNF449
hsa-miR-107 (interacts with) RAB10
hsa-miR-107 (interacts with) ZNF606
hsa-miR-107 (interacts with) IGSF3
hsa-miR-107 (interacts with) SEMA6A
hsa-miR-107 (interacts with) PPP6C
hsa-miR-107 (interacts with) VCAN
hsa-miR-107 (interacts with) GPCPD1
hsa-miR-107 (interacts with) HIC2
hsa-miR-107 (interacts with) ACTR2
hsa-miR-107 (interacts with) TARBP2
hsa-miR-107 (interacts with) CDADC1
hsa-miR-107 (interacts with) ARIH1
hsa-miR-107 (interacts with) AXIN2
hsa-miR-107 (interacts with) CPEB3
hsa-miR-107 (interacts with) TRIM35
hsa-miR-107 (interacts with) OGT
hsa-miR-107 (interacts with) OTUD7B
hsa-miR-107 (interacts with) POLD3
hsa-miR-107 (interacts with) CSNK1G2
hsa-miR-107 (interacts with) YTHDC1
hsa-miR-107 (interacts with) CLIP1
hsa-miR-107 (interacts with) SNCG
hsa-miR-107 (interacts with) MTMR3
hsa-miR-107 (interacts with) FGFRL1
hsa-miR-107 (interacts with) SLAIN2
hsa-miR-107 (interacts with) SALL1
hsa-miR-107 (interacts with) NUP50
hsa-miR-107 (interacts with) CAPZA2
hsa-miR-107 (interacts with) FBXW7
hsa-miR-107 (interacts with) CALU
hsa-miR-107 (interacts with) ATP13A3
hsa-miR-107 (interacts with) MCM7
hsa-miR-107 (interacts with) KIF23
hsa-miR-107 (interacts with) CAB39
hsa-miR-107 (interacts with) SUN2
hsa-miR-107 (interacts with) NOTCH2
hsa-miR-107 (interacts with) FAM103A1
hsa-miR-107 (interacts with) UBR3
hsa-miR-107 (interacts with) FGF2
hsa-miR-107 (interacts with) RAB1B
hsa-miR-107 (interacts with) PNISR
hsa-miR-107 (interacts with) YWHAH
hsa-miR-107 (interacts with) VPS4A
hsa-miR-107 (interacts with) SALL4
hsa-miR-107 (interacts with) DHX33
hsa-miR-107 (interacts with) PHKA1
hsa-miR-107 (interacts with) PAWR
hsa-miR-107 (interacts with) ELK4
hsa-miR-107 (interacts with) PAFAH1B2
hsa-miR-107 (interacts with) SMARCE1
hsa-miR-107 (interacts with) PLEKHF2
hsa-miR-107 (interacts with) PRKCE
hsa-miR-107 (interacts with) ITGA2
hsa-miR-107 (interacts with) ABL2
hsa-miR-107 (interacts with) CNNM2
hsa-miR-107 (interacts with) SREK1
hsa-miR-107 (interacts with) TWF1
hsa-miR-107 (interacts with) GCC1
hsa-miR-107 (interacts with) TGFBR3
hsa-miR-107 (interacts with) CDK8
hsa-miR-107 (interacts with) AMOT
hsa-miR-107 (interacts with) PCSK5
hsa-miR-129-5p (interacts with) SEMA6A
hsa-miR-129-5p (interacts with) RBMXL1
hsa-miR-129-5p (interacts with) ADD3
hsa-miR-129-5p (interacts with) DUSP10
hsa-miR-129-5p (interacts with) REEP1
hsa-miR-129-5p (interacts with) HMGB1
hsa-miR-129-5p (interacts with) DAB2
hsa-miR-129-5p (interacts with) CLOCK
hsa-miR-129-5p (interacts with) C1S
hsa-miR-129-5p (interacts with) RYBP
hsa-miR-129-5p (interacts with) KANK4
hsa-miR-129-5p (interacts with) HNRNPA3
hsa-miR-129-5p (interacts with) LRRC2
hsa-miR-129-5p (interacts with) SBNO1
hsa-miR-129-5p (interacts with) HBS1L
hsa-miR-129-5p (interacts with) SESN3
hsa-miR-129-5p (interacts with) DIS3
hsa-miR-129-5p (interacts with) AKAP10
hsa-miR-129-5p (interacts with) GALNT1
hsa-miR-129-5p (interacts with) TERF2
hsa-miR-129-5p (interacts with) USP6NL
hsa-miR-129-5p (interacts with) FMR1
hsa-miR-129-5p (interacts with) RSBN1
hsa-miR-129-5p (interacts with) CDK6
hsa-miR-129-5p (interacts with) FNIP2
hsa-miR-129-5p (interacts with) KLHL5
hsa-miR-129-5p (interacts with) ABCC5
hsa-miR-129-5p (interacts with) PRDM1
hsa-miR-129-5p (interacts with) EI24
hsa-miR-129-5p (interacts with) ETV6
hsa-miR-129-5p (interacts with) SORBS2
hsa-miR-129-5p (interacts with) GNAQ
hsa-miR-129-5p (interacts with) SPRY4
hsa-miR-129-5p (interacts with) EXPH5
hsa-miR-129-5p (interacts with) RBM47
hsa-miR-129-5p (interacts with) APC
hsa-miR-129-5p (interacts with) CALM1
hsa-miR-129-5p (interacts with) NWD1
hsa-miR-129-5p (interacts with) DNAJC15
hsa-miR-129-5p (interacts with) BMPR2
hsa-miR-129-5p (interacts with) ACSL4
hsa-miR-129-5p (interacts with) CBX4
hsa-miR-129-5p (interacts with) UNC5D
hsa-miR-129-5p (interacts with) KAT6B
hsa-miR-129-5p (interacts with) CBX6
hsa-miR-129-5p (interacts with) GABBR2
hsa-miR-129-5p (interacts with) ZNF25
hsa-miR-129-5p (interacts with) RNF165
hsa-miR-129-5p (interacts with) SOX4
hsa-miR-129-5p (interacts with) CNTLN
hsa-miR-129-5p (interacts with) EBF1
hsa-miR-129-5p (interacts with) PAPD5
hsa-miR-129-5p (interacts with) SLBP
hsa-miR-129-5p (interacts with) LIMS1
hsa-miR-129-5p (interacts with) STON2
hsa-miR-1297 (interacts with) BLOC1S2
hsa-miR-1297 (interacts with) ALG1
hsa-miR-1297 (interacts with) SFPQ
hsa-miR-1297 (interacts with) CREBRF
hsa-miR-1297 (interacts with) STRADB
hsa-miR-1297 (interacts with) MAT2A
hsa-miR-1297 (interacts with) FRAT2
hsa-miR-1297 (interacts with) PHAX
hsa-miR-1297 (interacts with) OTUD4
hsa-miR-1297 (interacts with) GTF2A1
hsa-miR-1297 (interacts with) PMAIP1
hsa-miR-1297 (interacts with) UGGT1
hsa-miR-1297 (interacts with) UBE2H
hsa-miR-1297 (interacts with) WNK1
hsa-miR-1297 (interacts with) CKS2
hsa-miR-1297 (interacts with) RHOQ
hsa-miR-1297 (interacts with) MTDH
hsa-miR-1297 (interacts with) E2F7
hsa-miR-1297 (interacts with) ZBTB18
hsa-miR-1297 (interacts with) EPB41L3
hsa-miR-1297 (interacts with) FAM177A1
hsa-miR-1297 (interacts with) TRIB2
hsa-miR-1297 (interacts with) NABP1
hsa-miR-1297 (interacts with) CTNS
hsa-miR-1297 (interacts with) TBC1D13
hsa-miR-1297 (interacts with) CREBZF
hsa-miR-1297 (interacts with) UBR3
hsa-miR-1297 (interacts with) MAN2A1
hsa-miR-1297 (interacts with) TMEM2
hsa-miR-1297 (interacts with) MTMR12
hsa-miR-1297 (interacts with) CHAC1
hsa-miR-1297 (interacts with) TNRC6B
hsa-miR-1297 (interacts with) MAPK6
hsa-miR-1297 (interacts with) C14orf37
hsa-miR-1297 (interacts with) DEPDC1
hsa-miR-1297 (interacts with) FAXC
hsa-miR-1297 (interacts with) ZDHHC18
hsa-miR-1297 (interacts with) SLC25A36
hsa-miR-1297 (interacts with) SACS
hsa-miR-1297 (interacts with) ADM
hsa-miR-1297 (interacts with) CCND2
hsa-miR-1297 (interacts with) KPNA2
hsa-miR-1297 (interacts with) ZNF608
hsa-miR-1297 (interacts with) GSK3B
hsa-miR-1297 (interacts with) LOXL2
hsa-miR-1297 (interacts with) NUS1
hsa-miR-1297 (interacts with) RNF6
hsa-miR-1297 (interacts with) TOB1
hsa-miR-1297 (interacts with) ACBD5
hsa-miR-1297 (interacts with) TET3
hsa-miR-1297 (interacts with) ZNF410
hsa-miR-1297 (interacts with) EDEM3
hsa-miR-425-5p (interacts with) BCOR
hsa-miR-425-5p (interacts with) THRB
hsa-miR-425-5p (interacts with) PNMAL1
hsa-miR-425-5p (interacts with) ARIH1
hsa-miR-425-5p (interacts with) RNF168
hsa-miR-425-5p (interacts with) NRAS
hsa-miR-425-5p (interacts with) RAB31
hsa-miR-425-5p (interacts with) OCRL
hsa-miR-425-5p (interacts with) ATP5G3
hsa-miR-425-5p (interacts with) LCOR
hsa-miR-425-5p (interacts with) MAP3K5
hsa-miR-425-5p (interacts with) BEX4
hsa-miR-425-5p (interacts with) SPPL2A
hsa-miR-425-5p (interacts with) MAP2K6
hsa-miR-425-5p (interacts with) FOXJ3
hsa-miR-425-5p (interacts with) EOGT
hsa-miR-425-5p (interacts with) SYNCRIP
hsa-miR-425-5p (interacts with) DICER1
hsa-miR-425-5p (interacts with) BHLHB9
hsa-miR-425-5p (interacts with) SLC16A1
hsa-miR-425-5p (interacts with) AFF4
hsa-miR-425-5p (interacts with) CREBZF
hsa-miR-22-3p (interacts with) PDIK1L
hsa-miR-22-3p (interacts with) PTEN
hsa-miR-22-3p (interacts with) SERBP1
hsa-miR-22-3p (interacts with) RCOR1
hsa-miR-22-3p (interacts with) CHD9
hsa-miR-22-3p (interacts with) ARPC5
hsa-miR-22-3p (interacts with) NET1
hsa-miR-22-3p (interacts with) RGS2
hsa-miR-22-3p (interacts with) TET2
hsa-miR-22-3p (interacts with) RAB5B
hsa-miR-22-3p (interacts with) C5orf24
hsa-miR-22-3p (interacts with) ESR1
hsa-miR-22-3p (interacts with) NR3C1
hsa-miR-22-3p (interacts with) RCC2
hsa-miR-22-3p (interacts with) EDC3
hsa-miR-22-3p (interacts with) SP1
hsa-miR-22-3p (interacts with) TPD52L2
hsa-miR-22-3p (interacts with) KCTD10
hsa-miR-22-3p (interacts with) BRWD3
hsa-miR-22-3p (interacts with) EFR3B
hsa-miR-22-3p (interacts with) LIN7C
hsa-miR-22-3p (interacts with) BTG1
hsa-miR-22-3p (interacts with) CSF1R
hsa-miR-22-3p (interacts with) MAX
hsa-miR-22-3p (interacts with) LRRC1
hsa-miR-22-3p (interacts with) YWHAZ
hsa-miR-22-3p (interacts with) TIAM1
hsa-miR-22-3p (interacts with) DDIT4
hsa-miR-22-3p (interacts with) ERBB3
hsa-miR-22-3p (interacts with) FRAT2
hsa-miR-22-3p (interacts with) TNFRSF10D
hsa-miR-22-3p (interacts with) H3F3B
hsa-miR-140-5p (interacts with) RAB10
hsa-miR-140-5p (interacts with) VEGFA
hsa-miR-140-5p (interacts with) YOD1
hsa-miR-140-5p (interacts with) LAMC1
hsa-miR-140-5p (interacts with) HDAC7
hsa-miR-140-5p (interacts with) SEPT2
hsa-miR-140-5p (interacts with) FZD6
hsa-miR-140-5p (interacts with) TSPAN12
hsa-miR-140-5p (interacts with) PHACTR2
hsa-miR-140-5p (interacts with) GLRX5
hsa-miR-140-5p (interacts with) STRADB
hsa-miR-140-5p (interacts with) MMD
hsa-miR-140-5p (interacts with) PDGFRA
hsa-miR-140-5p (interacts with) VEZF1
hsa-miR-140-5p (interacts with) PRDM1
hsa-miR-140-5p (interacts with) RPUSD2
hsa-miR-140-5p (interacts with) CAPN1
hsa-miR-140-5p (interacts with) TGFBR1
hsa-miR-140-5p (interacts with) RALA
hsa-miR-140-5p (interacts with) KLK10
hsa-miR-140-5p (interacts with) TSC22D2
hsa-miR-140-5p (interacts with) ARIH1
hsa-miR-140-5p (interacts with) MED13
hsa-miR-140-5p (interacts with) FGF9
hsa-miR-429 (interacts with) PDPK1
hsa-miR-429 (interacts with) PSD3
hsa-miR-429 (interacts with) RASSF8
hsa-miR-429 (interacts with) PMAIP1
hsa-miR-429 (interacts with) CAMSAP2
hsa-miR-429 (interacts with) ZEB1
hsa-miR-429 (interacts with) MAPK7
hsa-miR-429 (interacts with) ZMAT3
hsa-miR-429 (interacts with) WASF3
hsa-miR-429 (interacts with) TUBB2A
hsa-miR-429 (interacts with) CAB39
hsa-miR-429 (interacts with) PRRG4
hsa-miR-429 (interacts with) BAP1
hsa-miR-429 (interacts with) PARD6B
hsa-miR-429 (interacts with) DNAJB6
hsa-miR-429 (interacts with) CCNT2
hsa-miR-429 (interacts with) NUFIP2
hsa-miR-429 (interacts with) ZFPM2
hsa-miR-429 (interacts with) TBK1
hsa-miR-429 (interacts with) NCOA2
hsa-miR-429 (interacts with) NRBP1
hsa-miR-429 (interacts with) TPD52L1
hsa-miR-429 (interacts with) GPATCH8
hsa-miR-429 (interacts with) JUN
hsa-miR-429 (interacts with) SEC24A
hsa-miR-429 (interacts with) KIF13A
hsa-miR-429 (interacts with) SHCBP1
hsa-miR-429 (interacts with) SEC23A
hsa-miR-429 (interacts with) CASP2
hsa-miR-429 (interacts with) ERMP1
hsa-miR-429 (interacts with) DENND5B
hsa-miR-429 (interacts with) CELF1
hsa-miR-590-5p (interacts with) PER2
hsa-miR-590-5p (interacts with) FOXO3
hsa-miR-590-5p (interacts with) MBNL1
hsa-miR-590-5p (interacts with) PDCD4
hsa-miR-590-5p (interacts with) CBX4
hsa-miR-590-5p (interacts with) DDX55
hsa-miR-590-5p (interacts with) AGO2
hsa-miR-216b-5p (interacts with) CCDC65
hsa-miR-216b-5p (interacts with) C11orf57
hsa-miR-216b-5p (interacts with) MCM4
hsa-miR-216b-5p (interacts with) TM9SF3
hsa-miR-216b-5p (interacts with) KLF12
hsa-miR-216b-5p (interacts with) COL4A4
hsa-miR-216b-5p (interacts with) SOCS6
hsa-miR-216b-5p (interacts with) FZD5
hsa-miR-216b-5p (interacts with) SMAD1
hsa-miR-216b-5p (interacts with) AKIP1
hsa-miR-216b-5p (interacts with) ARL6IP1
hsa-miR-216b-5p (interacts with) ZDHHC9
hsa-miR-216b-5p (interacts with) ZNF566
hsa-miR-216b-5p (interacts with) TPM3
hsa-miR-216b-5p (interacts with) DNAJB9
hsa-miR-216b-5p (interacts with) PPP2CB
hsa-miR-1244 (interacts with) SMAD7
hsa-miR-1244 (interacts with) ITM2A
hsa-miR-1244 (interacts with) CDK17
hsa-miR-1244 (interacts with) SAT1
hsa-miR-1244 (interacts with) DCK
hsa-miR-10a-5p (interacts with) TIAM1
hsa-miR-10a-5p (interacts with) RAP2A
hsa-miR-10a-5p (interacts with) RORA
hsa-miR-10a-5p (interacts with) H3F3B
hsa-miR-10a-5p (interacts with) HOXA3
hsa-miR-10a-5p (interacts with) CADM1
hsa-miR-10a-5p (interacts with) LIX1L
hsa-miR-10a-5p (interacts with) GALNT1
hsa-miR-10a-5p (interacts with) EPHA4
hsa-miR-10a-5p (interacts with) TFAP2C
hsa-miR-10a-5p (interacts with) CRLF3
hsa-miR-10a-5p (interacts with) TRIM2
hsa-miR-10a-5p (interacts with) CSRNP3
hsa-miR-10a-5p (interacts with) NCOR2
hsa-miR-10a-5p (interacts with) MED1
hsa-miR-10a-5p (interacts with) LHFPL4
hsa-miR-10a-5p (interacts with) NR2C2
hsa-miR-10a-5p (interacts with) MAP3K7
hsa-miR-10a-5p (interacts with) HOXA1
hsa-miR-10a-5p (interacts with) PAPD5
hsa-miR-10a-5p (interacts with) XRN1
hsa-miR-10a-5p (interacts with) CHL1
hsa-miR-10a-5p (interacts with) RPRD1A
hsa-miR-10a-5p (interacts with) BCR
hsa-miR-10a-5p (interacts with) ELOVL2
hsa-miR-10a-5p (interacts with) MTF2
hsa-miR-10a-5p (interacts with) SON
hsa-miR-761 (interacts with) PIM1
hsa-miR-761 (interacts with) TBPL1
hsa-miR-761 (interacts with) MPDU1
hsa-miR-761 (interacts with) TRIM29
hsa-miR-761 (interacts with) NAP1L4
hsa-miR-761 (interacts with) HDGF
hsa-miR-761 (interacts with) FLOT2
hsa-miR-761 (interacts with) TRAF1
hsa-miR-761 (interacts with) JAG2
hsa-miR-761 (interacts with) ZNF641
hsa-miR-761 (interacts with) NUFIP2
hsa-miR-761 (interacts with) TFAP2C
hsa-miR-761 (interacts with) CDC42SE1
hsa-miR-761 (interacts with) LUZP1
hsa-miR-761 (interacts with) CS
hsa-miR-761 (interacts with) FAM49B
hsa-miR-761 (interacts with) CRKL
hsa-miR-761 (interacts with) AMER1
[truncated: 168 more rows]
