# Supplementary material for: Construction of lncRNA-related competing endogenous RNA network and identification of hub genes in recurrent implantation failure
Source: Reprod Biol Endocrinol. 2021 Jul 9;19:108. doi: 10.1186/s12958-021-00778-1 (PMC8268333; doi:10.1186/s12958-021-00778-1)
Supplement: Supplementary file 5 — Additional file 5: Table S3. Predicted lncRNA-miRNA and mRNA-miRNA pairs for the seven hub lncRNA-related ceRNA networks. ceRNA, competing endogenous RNA. [file 12958_2021_778_MOESM5_ESM.xlsx]

## Sheet: C1orf229
hsa-miR-24-3p (interacts with) YOD1
hsa-miR-27a-3p (interacts with) TAOK1
hsa-miR-24-3p (interacts with) MATR3
hsa-miR-27a-3p (interacts with) TGFBR1
hsa-miR-27a-3p (interacts with) ADD1
hsa-miR-24-3p (interacts with) STRADB
hsa-miR-27a-3p (interacts with) MED13
hsa-miR-140-5p (interacts with) MED13
hsa-miR-140-5p (interacts with) TSC22D2
hsa-miR-24-3p (interacts with) TSC22D2
hsa-miR-140-5p (interacts with) TGFBR1
hsa-miR-206 (interacts with) RNF138
hsa-miR-206 (interacts with) WEE1
hsa-miR-140-5p (interacts with) PRDM1
hsa-miR-140-5p (interacts with) STRADB
hsa-miR-206 (interacts with) BSCL2
hsa-miR-206 (interacts with) FNDC3A
hsa-miR-206 (interacts with) NUP50
hsa-miR-206 (interacts with) LRRC59
hsa-miR-27a-3p (interacts with) RREB1
hsa-miR-140-5p (interacts with) YOD1
hsa-miR-206 (interacts with) CERS2
hsa-miR-27a-3p (interacts with) RYBP
hsa-miR-206 (interacts with) MATR3
hsa-miR-206 (interacts with) HSP90B1
hsa-miR-129-5p (interacts with) PRDM1
hsa-miR-206 (interacts with) EIF1AX
hsa-miR-27a-3p (interacts with) WEE1
hsa-miR-129-5p (interacts with) USP6NL
hsa-miR-27a-3p (interacts with) SEMA6A
C1orf229 (interacts with) hsa-miR-129-5p
hsa-miR-129-5p (interacts with) RYBP
hsa-miR-139-5p (interacts with) TNPO1
hsa-miR-139-5p (interacts with) USP6NL
C1orf229 (interacts with) hsa-miR-27a-3p
hsa-miR-139-5p (interacts with) HNRNPF
C1orf229 (interacts with) hsa-miR-24-3p
hsa-miR-27a-3p (interacts with) HNRNPF
C1orf229 (interacts with) hsa-miR-613
hsa-miR-129-5p (interacts with) SEMA6A
C1orf229 (interacts with) hsa-miR-206
hsa-miR-139-5p (interacts with) RREB1
C1orf229 (interacts with) hsa-miR-184
C1orf229 (interacts with) hsa-miR-1244
C1orf229 (interacts with) hsa-miR-876-3p
hsa-miR-613 (interacts with) FNDC3A
C1orf229 (interacts with) hsa-miR-140-5p
hsa-miR-613 (interacts with) BSCL2
hsa-miR-613 (interacts with) LRRC59
C1orf229 (interacts with) hsa-miR-139-5p
hsa-miR-27a-3p (interacts with) TNPO1
hsa-miR-613 (interacts with) NUP50
hsa-miR-613 (interacts with) WEE1
hsa-miR-613 (interacts with) RNF138
hsa-miR-613 (interacts with) HSP90B1
hsa-miR-613 (interacts with) EIF1AX
hsa-miR-24-3p (interacts with) ADD1
hsa-miR-613 (interacts with) CERS2
hsa-miR-613 (interacts with) MATR3
hsa-miR-24-3p (interacts with) TAOK1

## Sheet: SCARNA9
SCARNA9 (interacts with) hsa-miR-210
SCARNA9 (interacts with) hsa-miR-216a

## Sheet: H19
hsa-miR-17-5p (interacts with) ZFYVE26
hsa-miR-20b-5p (interacts with) SMOC1
hsa-miR-17-5p (interacts with) WEE1
hsa-miR-193a-3p (interacts with) MCL1
hsa-miR-20b-5p (interacts with) ZBTB4
hsa-miR-20b-5p (interacts with) CEP170
hsa-miR-20b-5p (interacts with) PPP6C
hsa-miR-20b-5p (interacts with) ARHGAP12
hsa-miR-20b-5p (interacts with) ENPP5
hsa-miR-20b-5p (interacts with) DNAJB9
hsa-miR-20b-5p (interacts with) CAPRIN2
hsa-miR-140-5p (interacts with) SEPT2
hsa-miR-20b-5p (interacts with) EGLN3
hsa-miR-301b-3p (interacts with) EGLN3
hsa-miR-301b-3p (interacts with) CHIC1
hsa-miR-140-5p (interacts with) YOD1
hsa-miR-301b-3p (interacts with) CFL2
hsa-miR-140-5p (interacts with) RAB10
hsa-miR-301b-3p (interacts with) MCC
hsa-miR-20b-5p (interacts with) ZFYVE9
hsa-miR-301b-3p (interacts with) ZBTB4
hsa-miR-301b-3p (interacts with) ACSL4
hsa-miR-20b-5p (interacts with) PXK
hsa-miR-301b-3p (interacts with) CEP170
hsa-miR-20b-5p (interacts with) CHD9
hsa-miR-20b-5p (interacts with) ABHD2
hsa-miR-20b-5p (interacts with) CFL2
hsa-miR-301b-3p (interacts with) TRIM37
hsa-miR-301b-3p (interacts with) MAPK1
hsa-miR-22-3p (interacts with) RAB5B
hsa-miR-301b-3p (interacts with) TGFBR2
hsa-miR-301b-3p (interacts with) ZFYVE26
hsa-miR-22-3p (interacts with) CHD9
hsa-miR-301b-3p (interacts with) ARHGAP1
hsa-miR-301b-3p (interacts with) HBP1
hsa-miR-301b-3p (interacts with) ZNF800
hsa-miR-301b-3p (interacts with) SOX4
hsa-miR-301b-3p (interacts with) DPYSL2
hsa-miR-301b-3p (interacts with) RRAGD
hsa-miR-301b-3p (interacts with) RPS6KA5
hsa-miR-301b-3p (interacts with) DYNC1LI2
hsa-miR-301b-3p (interacts with) PPP1R15B
hsa-miR-301b-3p (interacts with) USP32
hsa-miR-301b-3p (interacts with) MAP3K9
hsa-miR-301b-3p (interacts with) RLIM
hsa-miR-301b-3p (interacts with) SIK1
hsa-miR-301b-3p (interacts with) CAPRIN2
hsa-miR-301b-3p (interacts with) ARHGAP12
hsa-miR-301b-3p (interacts with) ZFYVE9
hsa-miR-301b-3p (interacts with) PXK
hsa-miR-301b-3p (interacts with) PTPN4
hsa-miR-301b-3p (interacts with) LDLR
hsa-miR-301b-3p (interacts with) ZBTB18
hsa-miR-301b-3p (interacts with) SMOC1
hsa-miR-301b-3p (interacts with) MAPRE3
hsa-miR-301b-3p (interacts with) STX6
hsa-miR-301b-3p (interacts with) PPP6R3
hsa-miR-301b-3p (interacts with) ENPP5
hsa-miR-301b-3p (interacts with) SALL3
hsa-miR-17-5p (interacts with) KIF23
hsa-miR-17-5p (interacts with) RAP2C
hsa-miR-17-5p (interacts with) SLAIN2
hsa-miR-17-5p (interacts with) CHD9
hsa-miR-17-5p (interacts with) PPP6R3
hsa-miR-17-5p (interacts with) MAPK1
hsa-miR-17-5p (interacts with) SOX4
hsa-miR-17-5p (interacts with) PTPN4
hsa-miR-17-5p (interacts with) EGLN3
hsa-miR-24-3p (interacts with) PTGFRN
hsa-miR-24-3p (interacts with) ABHD2
hsa-miR-107 (interacts with) TWF1
hsa-miR-17-5p (interacts with) ZBTB4
hsa-miR-17-5p (interacts with) MAPRE3
hsa-miR-17-5p (interacts with) RAB5B
hsa-miR-107 (interacts with) ELK4
hsa-miR-17-5p (interacts with) SGTB
hsa-miR-24-3p (interacts with) MAP3K9
hsa-miR-17-5p (interacts with) MIDN
hsa-miR-17-5p (interacts with) STX6
hsa-miR-24-3p (interacts with) MIDN
hsa-miR-17-5p (interacts with) MAP3K9
hsa-miR-17-5p (interacts with) SIK1
hsa-miR-107 (interacts with) KIF23
hsa-miR-24-3p (interacts with) RAP2C
hsa-miR-17-5p (interacts with) MTMR3
hsa-miR-107 (interacts with) NUP50
hsa-miR-107 (interacts with) SLAIN2
hsa-miR-17-5p (interacts with) ZFYVE9
hsa-miR-107 (interacts with) MTMR3
hsa-miR-17-5p (interacts with) AGO1
hsa-miR-24-3p (interacts with) YOD1
hsa-miR-17-5p (interacts with) PXK
hsa-miR-17-5p (interacts with) MCC
hsa-miR-24-3p (interacts with) MATR3
hsa-miR-17-5p (interacts with) DYNC1LI2
hsa-miR-107 (interacts with) PPP6C
hsa-miR-107 (interacts with) RAB10
hsa-miR-876-3p (interacts with) MCL1
hsa-miR-17-5p (interacts with) ZBTB18
hsa-miR-107 (interacts with) AGO1
hsa-miR-206 (interacts with) WEE1
hsa-miR-206 (interacts with) FRS2
hsa-miR-17-5p (interacts with) RAB10
hsa-miR-17-5p (interacts with) DNAJB9
hsa-miR-206 (interacts with) NUP50
hsa-miR-20b-5p (interacts with) SLAIN2
hsa-miR-20b-5p (interacts with) TGFBR2
hsa-miR-20b-5p (interacts with) AGO1
hsa-miR-17-5p (interacts with) USP32
hsa-miR-206 (interacts with) MATR3
hsa-miR-20b-5p (interacts with) MTMR3
hsa-miR-20b-5p (interacts with) CHIC1
hsa-miR-17-5p (interacts with) CHIC1
hsa-miR-17-5p (interacts with) SMOC1
hsa-miR-212-3p (interacts with) RB1
hsa-miR-212-3p (interacts with) AGO1
hsa-miR-17-5p (interacts with) PTGFRN
hsa-miR-17-5p (interacts with) ABHD2
hsa-miR-17-5p (interacts with) ELK4
hsa-miR-20b-5p (interacts with) SALL3
H19 (interacts with) hsa-miR-338-3p
hsa-miR-17-5p (interacts with) MCL1
hsa-miR-20b-5p (interacts with) MCC
H19 (interacts with) hsa-miR-107
H19 (interacts with) hsa-miR-24-3p
H19 (interacts with) hsa-miR-22-3p
H19 (interacts with) hsa-miR-216b-5p
H19 (interacts with) hsa-miR-613
H19 (interacts with) hsa-miR-206
hsa-miR-17-5p (interacts with) TGFBR2
hsa-miR-613 (interacts with) NUP50
hsa-miR-613 (interacts with) WEE1
H19 (interacts with) hsa-miR-193a-3p
hsa-miR-17-5p (interacts with) ARHGAP1
hsa-miR-20b-5p (interacts with) MAPK1
hsa-miR-17-5p (interacts with) PPP1R15B
hsa-miR-613 (interacts with) MATR3
hsa-miR-20b-5p (interacts with) RB1
H19 (interacts with) hsa-miR-20b-5p
hsa-miR-17-5p (interacts with) TRIM37
hsa-miR-20b-5p (interacts with) RLIM
H19 (interacts with) hsa-miR-17-5p
hsa-miR-17-5p (interacts with) HBP1
hsa-miR-17-5p (interacts with) ZNF800
H19 (interacts with) hsa-miR-1244
H19 (interacts with) hsa-miR-876-3p
hsa-miR-20b-5p (interacts with) RAB10
H19 (interacts with) hsa-miR-140-5p
hsa-miR-20b-5p (interacts with) RPS6KA5
H19 (interacts with) hsa-miR-212-3p
hsa-miR-20b-5p (interacts with) ZFYVE26
hsa-miR-17-5p (interacts with) ACSL4
H19 (interacts with) hsa-miR-301b-3p
hsa-miR-20b-5p (interacts with) RAP2C
hsa-miR-20b-5p (interacts with) LDLR
hsa-miR-17-5p (interacts with) DPYSL2
hsa-miR-20b-5p (interacts with) MIDN
hsa-miR-20b-5p (interacts with) YOD1
hsa-miR-17-5p (interacts with) RLIM
hsa-miR-20b-5p (interacts with) ARHGAP1
hsa-miR-17-5p (interacts with) TWF1
hsa-miR-20b-5p (interacts with) FRS2
hsa-miR-17-5p (interacts with) FRS2
hsa-miR-338-3p (interacts with) SGTB
hsa-miR-17-5p (interacts with) CAPRIN2
hsa-miR-20b-5p (interacts with) PPP1R15B
hsa-miR-17-5p (interacts with) RB1
hsa-miR-20b-5p (interacts with) ZBTB18
hsa-miR-20b-5p (interacts with) SEPT2
hsa-miR-17-5p (interacts with) PPP6C
hsa-miR-20b-5p (interacts with) RRAGD
hsa-miR-20b-5p (interacts with) DYNC1LI2
hsa-miR-17-5p (interacts with) RRAGD
hsa-miR-17-5p (interacts with) SEPT2
hsa-miR-17-5p (interacts with) RPS6KA5
hsa-miR-20b-5p (interacts with) SOX4
hsa-miR-17-5p (interacts with) ARHGAP12
hsa-miR-20b-5p (interacts with) HBP1
hsa-miR-17-5p (interacts with) CFL2
hsa-miR-20b-5p (interacts with) ELK4
hsa-miR-20b-5p (interacts with) USP32
hsa-miR-17-5p (interacts with) SALL3
hsa-miR-17-5p (interacts with) LDLR
hsa-miR-17-5p (interacts with) CEP170
hsa-miR-20b-5p (interacts with) MCL1
hsa-miR-20b-5p (interacts with) PTPN4
hsa-miR-20b-5p (interacts with) SGTB
hsa-miR-20b-5p (interacts with) ACSL4
hsa-miR-20b-5p (interacts with) STX6
hsa-miR-20b-5p (interacts with) DPYSL2
hsa-miR-20b-5p (interacts with) TWF1
hsa-miR-216b-5p (interacts with) DNAJB9
hsa-miR-20b-5p (interacts with) KIF23
hsa-miR-20b-5p (interacts with) SIK1
hsa-miR-20b-5p (interacts with) RAB5B
hsa-miR-17-5p (interacts with) YOD1
hsa-miR-20b-5p (interacts with) TRIM37
hsa-miR-17-5p (interacts with) ENPP5
hsa-miR-20b-5p (interacts with) PPP6R3
hsa-miR-20b-5p (interacts with) MAPRE3
hsa-miR-20b-5p (interacts with) PTGFRN
hsa-miR-20b-5p (interacts with) ZNF800

## Sheet: PART1
PART1 (interacts with) hsa-miR-363-3p
hsa-miR-125a-5p (interacts with) BTG2
hsa-miR-27a-3p (interacts with) TAOK1
PART1 (interacts with) hsa-miR-24-3p
hsa-miR-125a-5p (interacts with) TEF
hsa-miR-125a-5p (interacts with) TOR2A
PART1 (interacts with) hsa-miR-22-3p
hsa-miR-24-3p (interacts with) MATR3
hsa-miR-429 (interacts with) NUFIP2
PART1 (interacts with) hsa-miR-508-3p
hsa-miR-490-3p (interacts with) NUFIP2
hsa-miR-363-3p (interacts with) WASL
hsa-miR-301b-3p (interacts with) WASL
hsa-miR-490-3p (interacts with) MAP3K9
PART1 (interacts with) hsa-miR-3619-5p
PART1 (interacts with) hsa-miR-761
PART1 (interacts with) hsa-miR-590-5p
hsa-miR-125b-5p (interacts with) RYBP
hsa-miR-125a-5p (interacts with) PRDM1
hsa-miR-125b-5p (interacts with) PRDM1
PART1 (interacts with) hsa-miR-429
hsa-miR-449c-5p (interacts with) BTG2
PART1 (interacts with) hsa-miR-613
PART1 (interacts with) hsa-miR-206
hsa-miR-125b-5p (interacts with) TOR2A
hsa-miR-363-3p (interacts with) PER2
hsa-miR-142-3p (interacts with) APC
hsa-miR-129-5p (interacts with) SOX4
hsa-miR-206 (interacts with) WEE1
hsa-miR-135a-5p (interacts with) NUFIP2
hsa-miR-3619-5p (interacts with) TFAP2C
hsa-miR-142-3p (interacts with) WASL
hsa-miR-761 (interacts with) C17orf49
hsa-miR-135a-5p (interacts with) APC
hsa-miR-206 (interacts with) FNDC3A
hsa-miR-129-5p (interacts with) ACSL4
hsa-miR-142-3p (interacts with) TAOK1
hsa-miR-129-5p (interacts with) APC
hsa-miR-22-3p (interacts with) H3F3B
hsa-miR-27a-3p (interacts with) RYBP
hsa-miR-3619-5p (interacts with) C17orf49
hsa-miR-206 (interacts with) MATR3
hsa-miR-761 (interacts with) TFAP2C
PART1 (interacts with) hsa-miR-142-3p
hsa-miR-129-5p (interacts with) PRDM1
hsa-miR-761 (interacts with) NUFIP2
hsa-miR-3619-5p (interacts with) NUFIP2
hsa-miR-27a-3p (interacts with) WEE1
PART1 (interacts with) hsa-miR-135a-5p
hsa-miR-301b-3p (interacts with) ACSL4
hsa-miR-27a-3p (interacts with) H3F3B
hsa-miR-142-3p (interacts with) ACSL4
PART1 (interacts with) hsa-miR-301b-3p
hsa-miR-129-5p (interacts with) RYBP
hsa-miR-10a-5p (interacts with) TFAP2C
hsa-miR-24-3p (interacts with) TOR2A
hsa-miR-10a-5p (interacts with) H3F3B
hsa-miR-613 (interacts with) FNDC3A
hsa-miR-301b-3p (interacts with) SOX4
hsa-miR-24-3p (interacts with) C17orf49
hsa-miR-613 (interacts with) WEE1
hsa-miR-24-3p (interacts with) PER2
hsa-miR-613 (interacts with) MATR3
PART1 (interacts with) hsa-miR-490-3p
hsa-miR-24-3p (interacts with) MAP3K9
PART1 (interacts with) hsa-miR-129-5p
hsa-miR-142-3p (interacts with) FNDC3A
PART1 (interacts with) hsa-miR-10a-5p
hsa-miR-301b-3p (interacts with) MAP3K9
PART1 (interacts with) hsa-miR-125b-5p
hsa-miR-24-3p (interacts with) TAOK1
PART1 (interacts with) hsa-miR-125a-5p
PART1 (interacts with) hsa-miR-449c-5p
hsa-miR-363-3p (interacts with) TEF
hsa-miR-363-3p (interacts with) BTG2
hsa-miR-125b-5p (interacts with) BTG2
hsa-miR-363-3p (interacts with) NUFIP2
PART1 (interacts with) hsa-miR-27a-3p
hsa-miR-590-5p (interacts with) PER2
PART1 (interacts with) hsa-miR-1297
hsa-miR-125b-5p (interacts with) TEF
hsa-miR-363-3p (interacts with) SOX4

## Sheet: SNHG11
hsa-miR-20b-5p (interacts with) RAP2C
hsa-miR-24-3p (interacts with) YOD1
hsa-miR-20b-5p (interacts with) MIDN
hsa-miR-107 (interacts with) PPP6C
hsa-miR-20b-5p (interacts with) YOD1
hsa-miR-107 (interacts with) RAB10
hsa-miR-20b-5p (interacts with) TMEM167A
hsa-miR-20b-5p (interacts with) ARHGAP1
hsa-miR-17-5p (interacts with) TWF1
hsa-miR-107 (interacts with) ZBTB10
hsa-miR-20b-5p (interacts with) PPP6C
hsa-miR-107 (interacts with) LCOR
hsa-miR-107 (interacts with) AGO1
SNHG11 (interacts with) hsa-miR-449c-5p
hsa-miR-449c-5p (interacts with) ARHGAP1
hsa-miR-449c-5p (interacts with) TMEM167A
hsa-miR-761 (interacts with) ZBTB10
hsa-miR-17-5p (interacts with) RB1
hsa-miR-17-5p (interacts with) RAB10
hsa-miR-761 (interacts with) C17orf49
SNHG11 (interacts with) hsa-miR-107
hsa-miR-17-5p (interacts with) PPP6C
hsa-miR-17-5p (interacts with) KIF23
hsa-miR-3619-5p (interacts with) ZBTB10
hsa-miR-20b-5p (interacts with) SLAIN2
hsa-miR-17-5p (interacts with) LCOR
hsa-miR-17-5p (interacts with) RAP2C
SNHG11 (interacts with) hsa-miR-24-3p
hsa-miR-17-5p (interacts with) SLAIN2
hsa-miR-17-5p (interacts with) CHD9
hsa-miR-20b-5p (interacts with) AGO1
hsa-miR-3619-5p (interacts with) C17orf49
SNHG11 (interacts with) hsa-miR-22-3p
hsa-miR-20b-5p (interacts with) MTMR3
SNHG11 (interacts with) hsa-miR-3619-5p
SNHG11 (interacts with) hsa-miR-761
hsa-miR-212-3p (interacts with) RB1
hsa-miR-20b-5p (interacts with) ELK4
hsa-miR-20b-5p (interacts with) CHD9
hsa-miR-20b-5p (interacts with) ABHD2
hsa-miR-212-3p (interacts with) AGO1
hsa-miR-17-5p (interacts with) PTGFRN
SNHG11 (interacts with) hsa-miR-20b-5p
SNHG11 (interacts with) hsa-miR-17-5p
hsa-miR-17-5p (interacts with) ABHD2
hsa-miR-22-3p (interacts with) RAB5B
hsa-miR-139-5p (interacts with) LCOR
hsa-miR-17-5p (interacts with) ELK4
SNHG11 (interacts with) hsa-miR-139-5p
hsa-miR-22-3p (interacts with) CHD9
hsa-miR-24-3p (interacts with) PTGFRN
hsa-miR-24-3p (interacts with) ABHD2
hsa-miR-107 (interacts with) TWF1
hsa-miR-24-3p (interacts with) C17orf49
hsa-miR-17-5p (interacts with) RAB5B
SNHG11 (interacts with) hsa-miR-212-3p
hsa-miR-20b-5p (interacts with) TWF1
hsa-miR-107 (interacts with) ELK4
hsa-miR-17-5p (interacts with) ARHGAP1
hsa-miR-20b-5p (interacts with) KIF23
hsa-miR-20b-5p (interacts with) RB1
hsa-miR-17-5p (interacts with) MIDN
hsa-miR-20b-5p (interacts with) RAB5B
hsa-miR-24-3p (interacts with) MIDN
hsa-miR-17-5p (interacts with) YOD1
hsa-miR-17-5p (interacts with) TMEM167A
hsa-miR-107 (interacts with) KIF23
hsa-miR-20b-5p (interacts with) RAB10
hsa-miR-24-3p (interacts with) RAP2C
hsa-miR-17-5p (interacts with) MTMR3
hsa-miR-20b-5p (interacts with) PTGFRN
hsa-miR-107 (interacts with) SLAIN2
hsa-miR-107 (interacts with) MTMR3
hsa-miR-17-5p (interacts with) AGO1

## Sheet: LINC00173
hsa-miR-17-5p (interacts with) ZFYVE26
hsa-miR-20b-5p (interacts with) SMOC1
hsa-miR-125b-5p (interacts with) DHX33
hsa-miR-125b-5p (interacts with) ANKRD33B
hsa-miR-20b-5p (interacts with) ZBTB4
hsa-miR-125b-5p (interacts with) MKNK2
hsa-miR-20b-5p (interacts with) CEP170
hsa-miR-125b-5p (interacts with) E2F2
hsa-miR-20b-5p (interacts with) PPP6C
hsa-miR-125b-5p (interacts with) MTF1
hsa-miR-20b-5p (interacts with) ARHGAP12
hsa-miR-20b-5p (interacts with) ENPP5
hsa-miR-125b-5p (interacts with) STAT3
hsa-miR-20b-5p (interacts with) CAPRIN2
hsa-miR-125b-5p (interacts with) REST
hsa-miR-125b-5p (interacts with) MCL1
hsa-miR-125b-5p (interacts with) TP53INP1
hsa-miR-20b-5p (interacts with) EGLN3
hsa-miR-301b-3p (interacts with) EGLN3
hsa-miR-301b-3p (interacts with) CHIC1
hsa-miR-301b-3p (interacts with) CFL2
hsa-miR-301b-3p (interacts with) MCC
hsa-miR-20b-5p (interacts with) MKNK2
hsa-miR-20b-5p (interacts with) ZFYVE9
hsa-miR-301b-3p (interacts with) ZBTB4
hsa-miR-301b-3p (interacts with) ACSL4
hsa-miR-20b-5p (interacts with) PXK
hsa-miR-301b-3p (interacts with) CEP170
hsa-miR-20b-5p (interacts with) CFL2
hsa-miR-301b-3p (interacts with) TRIM37
hsa-miR-301b-3p (interacts with) MAPK1
hsa-miR-23b-3p (interacts with) BRWD1
hsa-miR-301b-3p (interacts with) TGFBR2
hsa-miR-301b-3p (interacts with) ZFYVE26
hsa-miR-23b-3p (interacts with) PRR14L
hsa-miR-301b-3p (interacts with) ARHGAP1
hsa-miR-301b-3p (interacts with) HBP1
hsa-miR-301b-3p (interacts with) ZNF800
hsa-miR-301b-3p (interacts with) BRWD1
hsa-miR-301b-3p (interacts with) SOX4
hsa-miR-301b-3p (interacts with) DPYSL2
hsa-miR-301b-3p (interacts with) RRAGD
hsa-miR-301b-3p (interacts with) RPS6KA5
LINC00173 (interacts with) hsa-miR-490-3p
hsa-miR-301b-3p (interacts with) DYNC1LI2
LINC00173 (interacts with) hsa-miR-455-5p
hsa-miR-301b-3p (interacts with) PPP1R15B
hsa-miR-301b-3p (interacts with) USP32
LINC00173 (interacts with) hsa-miR-125b-5p
hsa-miR-301b-3p (interacts with) MAP3K9
LINC00173 (interacts with) hsa-miR-125a-5p
hsa-miR-301b-3p (interacts with) RLIM
LINC00173 (interacts with) hsa-miR-375
LINC00173 (interacts with) hsa-miR-338-3p
hsa-miR-301b-3p (interacts with) SIK1
hsa-miR-301b-3p (interacts with) CAPRIN2
hsa-miR-301b-3p (interacts with) ARHGAP12
LINC00173 (interacts with) hsa-miR-107
hsa-miR-301b-3p (interacts with) ZFYVE9
LINC00173 (interacts with) hsa-miR-23b-3p
hsa-miR-301b-3p (interacts with) PXK
hsa-miR-301b-3p (interacts with) PTPN4
hsa-miR-301b-3p (interacts with) LDLR
hsa-miR-301b-3p (interacts with) ZBTB18
hsa-miR-301b-3p (interacts with) SMOC1
hsa-miR-301b-3p (interacts with) MAPRE3
LINC00173 (interacts with) hsa-miR-20b-5p
LINC00173 (interacts with) hsa-miR-17-5p
hsa-miR-301b-3p (interacts with) STX6
LINC00173 (interacts with) hsa-miR-507
hsa-miR-301b-3p (interacts with) PPP6R3
LINC00173 (interacts with) hsa-miR-212-3p
hsa-miR-301b-3p (interacts with) ENPP5
hsa-miR-301b-3p (interacts with) SALL3
LINC00173 (interacts with) hsa-miR-301b-3p
hsa-miR-17-5p (interacts with) KIF23
hsa-miR-17-5p (interacts with) SLAIN2
hsa-miR-17-5p (interacts with) PPP6R3
hsa-miR-17-5p (interacts with) MAPK1
hsa-miR-17-5p (interacts with) SOX4
hsa-miR-17-5p (interacts with) PTPN4
hsa-miR-17-5p (interacts with) EGLN3
hsa-miR-17-5p (interacts with) MTF1
hsa-miR-107 (interacts with) TWF1
hsa-miR-17-5p (interacts with) ZBTB4
hsa-miR-17-5p (interacts with) MAPRE3
hsa-miR-17-5p (interacts with) MKNK2
hsa-miR-107 (interacts with) ELK4
hsa-miR-17-5p (interacts with) SGTB
hsa-miR-107 (interacts with) DHX33
hsa-miR-17-5p (interacts with) STX6
hsa-miR-17-5p (interacts with) MAP3K9
hsa-miR-17-5p (interacts with) SIK1
hsa-miR-107 (interacts with) KIF23
hsa-miR-17-5p (interacts with) MTMR3
hsa-miR-17-5p (interacts with) PRR14L
hsa-miR-107 (interacts with) SLAIN2
hsa-miR-17-5p (interacts with) ZFYVE9
hsa-miR-107 (interacts with) MTMR3
hsa-miR-17-5p (interacts with) AGO1
hsa-miR-17-5p (interacts with) PXK
hsa-miR-17-5p (interacts with) MCC
hsa-miR-17-5p (interacts with) DYNC1LI2
hsa-miR-17-5p (interacts with) EIF5A2
hsa-miR-107 (interacts with) PPP6C
hsa-miR-17-5p (interacts with) CLOCK
hsa-miR-490-3p (interacts with) MAP3K9
hsa-miR-107 (interacts with) RAB10
hsa-miR-17-5p (interacts with) ZBTB18
hsa-miR-107 (interacts with) AGO1
hsa-miR-17-5p (interacts with) TP53INP1
hsa-miR-17-5p (interacts with) RAB10
hsa-miR-20b-5p (interacts with) SLAIN2
hsa-miR-20b-5p (interacts with) TGFBR2
hsa-miR-20b-5p (interacts with) AGO1
hsa-miR-17-5p (interacts with) USP32
hsa-miR-20b-5p (interacts with) MTMR3
hsa-miR-20b-5p (interacts with) CHIC1
hsa-miR-17-5p (interacts with) CHIC1
hsa-miR-17-5p (interacts with) SMOC1
hsa-miR-212-3p (interacts with) RB1
hsa-miR-212-3p (interacts with) BRWD1
hsa-miR-212-3p (interacts with) AGO1
hsa-miR-17-5p (interacts with) ELK4
hsa-miR-20b-5p (interacts with) SALL3
hsa-miR-17-5p (interacts with) MCL1
hsa-miR-20b-5p (interacts with) MCC
hsa-miR-20b-5p (interacts with) PRR14L
hsa-miR-17-5p (interacts with) TGFBR2
hsa-miR-17-5p (interacts with) ARHGAP1
hsa-miR-20b-5p (interacts with) MAPK1
hsa-miR-17-5p (interacts with) PPP1R15B
hsa-miR-20b-5p (interacts with) RB1
hsa-miR-17-5p (interacts with) TRIM37
hsa-miR-20b-5p (interacts with) RLIM
hsa-miR-507 (interacts with) CLOCK
hsa-miR-17-5p (interacts with) HBP1
hsa-miR-17-5p (interacts with) ZNF800
hsa-miR-20b-5p (interacts with) RAB10
hsa-miR-20b-5p (interacts with) RPS6KA5
hsa-miR-17-5p (interacts with) E2F2
hsa-miR-20b-5p (interacts with) ZFYVE26
hsa-miR-17-5p (interacts with) ACSL4
hsa-miR-20b-5p (interacts with) LDLR
hsa-miR-125a-5p (interacts with) DHX33
hsa-miR-20b-5p (interacts with) CLOCK
hsa-miR-17-5p (interacts with) DPYSL2
hsa-miR-125a-5p (interacts with) TP53INP1
hsa-miR-125a-5p (interacts with) REST
hsa-miR-125a-5p (interacts with) ANKRD33B
hsa-miR-17-5p (interacts with) RLIM
hsa-miR-20b-5p (interacts with) MTF1
hsa-miR-17-5p (interacts with) REST
hsa-miR-20b-5p (interacts with) ARHGAP1
hsa-miR-17-5p (interacts with) TWF1
hsa-miR-338-3p (interacts with) SGTB
hsa-miR-17-5p (interacts with) CAPRIN2
hsa-miR-20b-5p (interacts with) PPP1R15B
hsa-miR-17-5p (interacts with) RB1
hsa-miR-20b-5p (interacts with) ZBTB18
hsa-miR-17-5p (interacts with) PPP6C
hsa-miR-20b-5p (interacts with) RRAGD
hsa-miR-20b-5p (interacts with) DYNC1LI2
hsa-miR-17-5p (interacts with) RRAGD
hsa-miR-20b-5p (interacts with) STAT3
hsa-miR-17-5p (interacts with) STAT3
hsa-miR-17-5p (interacts with) RPS6KA5
hsa-miR-20b-5p (interacts with) E2F2
hsa-miR-20b-5p (interacts with) SOX4
hsa-miR-17-5p (interacts with) ARHGAP12
hsa-miR-20b-5p (interacts with) HBP1
hsa-miR-17-5p (interacts with) CFL2
hsa-miR-20b-5p (interacts with) ELK4
hsa-miR-20b-5p (interacts with) USP32
hsa-miR-17-5p (interacts with) SALL3
hsa-miR-20b-5p (interacts with) EIF5A2
hsa-miR-17-5p (interacts with) LDLR
hsa-miR-17-5p (interacts with) CEP170
hsa-miR-20b-5p (interacts with) REST
hsa-miR-20b-5p (interacts with) MCL1
hsa-miR-20b-5p (interacts with) PTPN4
hsa-miR-20b-5p (interacts with) SGTB
hsa-miR-17-5p (interacts with) ANKRD33B
hsa-miR-20b-5p (interacts with) ACSL4
hsa-miR-20b-5p (interacts with) STX6
hsa-miR-20b-5p (interacts with) DPYSL2
hsa-miR-20b-5p (interacts with) TWF1
hsa-miR-20b-5p (interacts with) KIF23
hsa-miR-20b-5p (interacts with) SIK1
hsa-miR-20b-5p (interacts with) ANKRD33B
hsa-miR-125b-5p (interacts with) EIF5A2
hsa-miR-20b-5p (interacts with) TRIM37
hsa-miR-20b-5p (interacts with) TP53INP1
hsa-miR-17-5p (interacts with) ENPP5
hsa-miR-20b-5p (interacts with) PPP6R3
hsa-miR-20b-5p (interacts with) MAPRE3
hsa-miR-20b-5p (interacts with) ZNF800

## Sheet: MIR17HG
hsa-miR-455-5p (interacts with) GSG1
hsa-miR-455-5p (interacts with) DDX3X
hsa-miR-455-5p (interacts with) LYPD3
hsa-miR-455-5p (interacts with) MYLIP
hsa-miR-455-5p (interacts with) IPO7
hsa-miR-23b-3p (interacts with) GHITM
hsa-miR-23b-3p (interacts with) CELF1
hsa-miR-23b-3p (interacts with) UQCRFS1
hsa-miR-23b-3p (interacts with) SEMA6D
hsa-miR-23b-3p (interacts with) MET
hsa-miR-23b-3p (interacts with) QSER1
hsa-miR-23b-3p (interacts with) SOCS6
hsa-miR-23b-3p (interacts with) NLGN4X
hsa-miR-23b-3p (interacts with) CA2
hsa-miR-23b-3p (interacts with) PNRC2
hsa-miR-23b-3p (interacts with) HMGB2
hsa-miR-23b-3p (interacts with) BRWD1
hsa-miR-23b-3p (interacts with) ZMYM2
hsa-miR-23b-3p (interacts with) CHUK
hsa-miR-23b-3p (interacts with) TNPO1
hsa-miR-23b-3p (interacts with) BTLA
hsa-miR-23b-3p (interacts with) PRR14L
hsa-miR-23b-3p (interacts with) MMGT1
hsa-miR-23b-3p (interacts with) SDHD
hsa-miR-23b-3p (interacts with) POM121C
hsa-miR-23b-3p (interacts with) RRAS2
hsa-miR-425-5p (interacts with) CREBZF
hsa-miR-23b-3p (interacts with) MCFD2
hsa-miR-425-5p (interacts with) AFF4
hsa-miR-23b-3p (interacts with) CNN2
hsa-miR-425-5p (interacts with) SLC16A1
hsa-miR-23b-3p (interacts with) ZCCHC2
hsa-miR-425-5p (interacts with) BHLHB9
hsa-miR-23b-3p (interacts with) GJA1
hsa-miR-425-5p (interacts with) DICER1
hsa-miR-23b-3p (interacts with) STAT5B
hsa-miR-425-5p (interacts with) SYNCRIP
hsa-miR-23b-3p (interacts with) ATXN7L3B
hsa-miR-425-5p (interacts with) EOGT
hsa-miR-23b-3p (interacts with) LBR
hsa-miR-425-5p (interacts with) FOXJ3
hsa-miR-23b-3p (interacts with) ANKRD17
hsa-miR-425-5p (interacts with) MAP2K6
hsa-miR-23b-3p (interacts with) PTK2B
hsa-miR-425-5p (interacts with) SPPL2A
hsa-miR-23b-3p (interacts with) NUFIP2
hsa-miR-425-5p (interacts with) BEX4
hsa-miR-23b-3p (interacts with) SESN2
hsa-miR-425-5p (interacts with) MAP3K5
MIR17HG (interacts with) hsa-miR-455-5p
hsa-miR-23b-3p (interacts with) FUT4
hsa-miR-425-5p (interacts with) LCOR
MIR17HG (interacts with) hsa-miR-489
hsa-miR-23b-3p (interacts with) C8orf58
hsa-miR-425-5p (interacts with) ATP5G3
MIR17HG (interacts with) hsa-miR-425-5p
hsa-miR-23b-3p (interacts with) ETNK1
hsa-miR-425-5p (interacts with) OCRL
MIR17HG (interacts with) hsa-miR-425
hsa-miR-23b-3p (interacts with) TNRC6A
hsa-miR-425-5p (interacts with) RAB31
MIR17HG (interacts with) hsa-miR-23b-3p
hsa-miR-23b-3p (interacts with) TMED7
hsa-miR-425-5p (interacts with) NRAS
MIR17HG (interacts with) hsa-miR-23abc
hsa-miR-23b-3p (interacts with) MARCKS
hsa-miR-425-5p (interacts with) RNF168
MIR17HG (interacts with) hsa-miR-203
hsa-miR-23b-3p (interacts with) ZEB1
hsa-miR-425-5p (interacts with) ARIH1
hsa-miR-23b-3p (interacts with) RBPMS2
hsa-miR-425-5p (interacts with) PNMAL1
hsa-miR-23b-3p (interacts with) TNFAIP3
hsa-miR-425-5p (interacts with) THRB
hsa-miR-23b-3p (interacts with) TAB3
hsa-miR-425-5p (interacts with) BCOR
hsa-miR-23b-3p (interacts with) PDIA6
hsa-miR-23b-3p (interacts with) PTEN
hsa-miR-23b-3p (interacts with) PPP1CB
hsa-miR-23b-3p (interacts with) RPRD2
hsa-miR-23b-3p (interacts with) FNIP1
hsa-miR-23b-3p (interacts with) FBN2
