# Supplementary material for: Construction of lncRNA-related competing endogenous RNA network and identification of hub genes in recurrent implantation failure
Source: Reprod Biol Endocrinol. 2021 Jul 9;19:108. doi: 10.1186/s12958-021-00778-1 (PMC8268333; doi:10.1186/s12958-021-00778-1)
Supplement: Supplementary file 6 — Additional file 6: Table S4. Topological characteristics of 23 genes overlapped in WGCNA and ceRNA networks. WGCNA, weighted gene co‐expression network analysis; ceRNA, competing endogenous RNA. [file 12958_2021_778_MOESM6_ESM.xlsx]

## Sheet: Sheet1
BetweennessCentrality	ClosenessCentrality	Degree	sum of zscore	name
4.21898	0.534415	0.178009	4.93141	TET2
0.209529	1.14897	1.75331	3.11181	GJA1
0.209529	1.14897	1.75331	3.11181	MAP2K6
0.209529	1.14897	1.75331	3.11181	LRRC1
-0.10945	0.836964	1.43825	2.16576	TRPM6
-0.288876	0.569532	1.12319	1.40385	PEA15
0.715909	0.134956	0.493069	1.34393	TP53INP1
0.77287	0.190265	-0.137051	0.826084	ROCK2
0.77287	0.190265	-0.137051	0.826084	TOP1
-0.480263	-0.0439875	0.493069	-0.031182	PDPN
-0.480263	-0.0439875	0.493069	-0.031182	MCOLN2
-0.480263	1.5177	-1.08223	-0.0447947	RRM2
-0.480263	1.5177	-1.08223	-0.0447947	ARHGEF26
-0.480263	-0.203048	0.178009	-0.505303	BMPER
-0.480263	-0.345366	-0.137051	-0.96268	TRIB2
-0.480263	-0.473451	-0.452111	-1.40583	AMD1
-0.480263	-0.69469	-0.452111	-1.62706	RBM47
-0.480263	-0.69469	-0.452111	-1.62706	MTUS1
-0.480263	-0.842183	-1.08223	-2.40468	LPCAT1
-0.480263	-0.842183	-1.08223	-2.40468	AFF1
-0.480263	-0.842183	-1.08223	-2.40468	AXIN2
-0.480263	-1.03506	-1.08223	-2.59755	RAB1B
-0.480263	-2.90708	-1.39729	-4.78463	GATA2
